# Supplementary material for: A retrospective cohort analysis of people living with HIV/AIDS enrolled in HIV care at a reference center in Antananarivo, Madagascar
Source: Front Public Health. 2024 Jan 15;11:1329194. doi: 10.3389/fpubh.2023.1329194 (PMC10822960; doi:10.3389/fpubh.2023.1329194)
Supplement: Supplementary file 1 [file Data_Sheet_1.xlsx]

## Sheet: Sheet1
ID	Adresse_hors_Tana	Adresse_inconnu	Adresse_recoded	Adresse_Tana_périphérie	Adresse_Tana_urbaine	Age_50	Age_15_24	Age_25_39	Age_40_49	Age_dcouverte	Age_group	Alcool	Annee_decouverte	Autre_évènement_stadeIV	Bisexuelle	candidose_buccale	Candidose_oesophagienne	CD4_100	CD4_200	CD4_dcouverte_100	CD4_découverte_500	CD4_découverte_100_199	CD4_découverte_200_349	CD4_découverte_350_499	CD4_découverte_recoded	CD4_découverte_recoded_2	Changement_TARV1	Coinfection_inconnue	Contact	Cryptococcose_extrapulmonaire	Dlai_Datedpouillement_datenouv	Délai_suivi_months	Délai_suivi_months_recoded	Dépistage_autres	Dépistage_CPN	Dépistage_partenaires_infectés	Dépistage_signes_cliniques	Dépistage_volontaire	Diarrhée_inexpliquée_1mois	Drogue	Emploi	Employé	Encephalopathie_VIH	Etudiant	Evènement_IIIouIV	Fièvre_prolongee_1mois	Genre	HépatiteB	HépatiteC
352	Yes	No	Hors Antananarivo	No	No	No	No	No	Yes	44	40-49	No	2014		No	No	No	≥100	≥200	No	No	No	Yes	No	200-349	200-349	No	No	No	No	9	38	≥36mois	No	No	No	No	Yes	No	No	commercant	Yes	No	No	No	No	Féminin	Yes	No
4	No	Yes	Non documentée	No	No	No	No	Yes	No	33	25-39	No	2014		No	No	No											No	Yes	No	1273	0.1	<6mois	No	No	Yes	No	No	No	No		No	No	No	No	No	Féminin	No	No
411	No	No	Antananarivo urbaine	No	Yes	No	No	Yes	No	36	25-39	No	2013		No	No	No	≥100	≥200	No	No	No	Yes	No	200-349	200-349	Yes	No	Yes	No	9	49	≥36mois	No	Yes	No	No	No	No	No	secretaire	Yes	No	No	No	No	Féminin	No	No
223	No	No	Antananarivo urbaine	No	Yes	No	Yes	No	No	24	15-24	No	2016		No	No	No	≥100	≥200	No	No	No	No	Yes	350-499	350-499	No	Yes	Yes	No	9	19	12-23mois	No	No	Yes	No	No	No	No	couturier	Yes	No	No	No	No	Masculin	No	No
290	No	No	Antananarivo urbaine	No	Yes	No	No	Yes	No	34	25-39	No	2015		No	No	No	≥100	≥200	No	No	No	Yes	No	200-349	200-349	No	No	Yes	No	9	27	24-35mois	No	No	No	No	Yes	No	No		No	No	Yes	No	No	Masculin	No	No
391	No	No	Antananarivo urbaine	No	Yes	No	No	Yes	No	32	25-39	No	2011		No	No	No											No	Yes	No	886	46	≥36mois	No	No	No	No	Yes	No	No	TDS	Yes	No	No	No	No	Masculin	No	No
333	Yes	No	Hors Antananarivo	No	No	No	No	Yes	No	32	25-39	Yes	2014		No	No	No	≥100	<200	No	No	Yes	No	No	100-199	100-199	No	Yes	Yes	No	9	33	24-35mois	No	No	Yes	No	No	No	No		No	No	No	No	No	Masculin	No	No
116	No	No	Antananarivo périphérie	Yes	No	No	Yes	No	No	24	15-24	Yes	2014		No	No	No	≥100	≥200	No	No	No	Yes	No	200-349	200-349		Yes	Yes	No	957	6	6-11mois	No	No	No	No	Yes	No	No		No	No	No	No	No	Masculin	No	No
10	No	No	Antananarivo urbaine	No	Yes	No	Yes	No	No	15	15-24	No	2011		No	No	No										No	Yes	Yes	No	2153	0.1	<6mois	No	No	No	No	No	No	No		No	No	Yes	No	No	Féminin	No	No
476	No	Yes	Non documentée	No	No	No	No	Yes	No	27	25-39	No	2010		No	No	No	≥100	≥200	No	No	No	Yes	No	200-349	200-349	Yes	No	No	No	9	84	≥36mois	No	Yes	No	No	No	No	No	commercant	Yes	No	No	No	No	Féminin	No	No
31	Yes	No	Hors Antananarivo	No	No	No	No	Yes	No	30	25-39	No	2013		No	No	No	≥100	≥200	No	No	No	No	Yes	350-499	350-499		No	Yes	No	1589	0.1	<6mois	Yes	No	No	No	No	No	No	cultivateur	Yes	No	No	No	No	Féminin	No	No
153	No	Yes	Non documentée	No	No	No	Yes	No	No	19	15-24	No	2016		No	No	No										No	Yes	No	No	9	11	6-11mois	No	No	No	No	Yes	No	No		No	No	No	No	No	Masculin	No	No
471	No	No	Antananarivo urbaine	No	Yes	No	No	Yes	No	29	25-39	No	2010		No	No	No	≥100	≥200	No	No	No	No	Yes	350-499	350-499	Yes	No	Yes	No	9	82	≥36mois	No	No	No	No	Yes	No	No	operateur saisie	Yes	No	No	No	No	Masculin	No	No
463	No	No	Antananarivo urbaine	No	Yes	No	No	Yes	No	37	25-39	No	2011		No	No	No	≥100	≥200	No	No	No	Yes	No	200-349	200-349	Yes	No	Yes	No	9	73	≥36mois	Yes	No	No	No	No	No	No	zone france	Yes	No	No	No	No	Féminin	No	No
118	No	No	Antananarivo périphérie	Yes	No	No	No	Yes	No	29	25-39	No	2012		No	No	No	≥100	≥200	No	Yes	No	No	No	≥500	≥500	Yes	No	Yes	No	1588	7	6-11mois	No	No	No	Yes	No	No	No		No	No	No	No	No	Féminin	No	No
466	No	No	Antananarivo urbaine	No	Yes	No	No	Yes	No	28	25-39	Yes	2011		No	No	No	≥100	≥200	No	Yes	No	No	No	≥500	≥500	Yes	No	Yes	No	9	76	≥36mois	No	No	No	No	Yes	No	No	pere educateur	Yes	No	No	No	No	Masculin	No	Yes
447	No	No	Antananarivo périphérie	Yes	No	No	No	Yes	No	31	25-39	No	2012		No	No	No										Yes	No	Yes	No	9	59	≥36mois	No	Yes	No	No	No	No	No	gerant societe	Yes	No	No	No	No	Féminin	No	No
449	No	No	Antananarivo périphérie	Yes	No	No	No	Yes	No	27	25-39	No	2012		No	No	No	≥100	≥200	No	No	No	No	Yes	350-499	350-499	No	No	Yes	No	9	62	≥36mois	Yes	No	No	No	No	No	No	plombier	Yes	No	No	No	No	Masculin	No	No
357	No	No	Antananarivo urbaine	No	Yes	No	No	Yes	No	26	25-39	Yes	2014		No	No	No										Yes	No	Yes	No	9	39	≥36mois	No	No	No	No	Yes	No	No		No	No	No	No	No	Masculin	No	No
316	No	No	Antananarivo urbaine	No	Yes	No	Yes	No	No	22	15-24	No	2015		No	No	No	≥100	≥200	No	No	No	No	Yes	350-499	350-499	No	Yes	Yes	No	9	30	24-35mois	No	No	Yes	No	No	No	No		No	No	Yes	No	No	Masculin	No	No
464	No	No	Antananarivo urbaine	No	Yes	No	Yes	No	No	22	15-24	Yes	2011		No	No	No	≥100	≥200	No	No	No	No	Yes	350-499	350-499	Yes	No	Yes	No	9	73	≥36mois	Yes	No	No	No	No	No	No	assistant de direction	Yes	No	No	No	No	Masculin	No	No
112	Yes	No	Hors Antananarivo	No	No	No	No	Yes	No	27	25-39	No	2011		No	No	No										No	No	Yes	No	1957	5	<6mois	No	No	No	Yes	No	No	No		No	No	No	No	No	Féminin	No	No
325	No	No	Antananarivo urbaine	No	Yes	No	Yes	No	No	20	15-24	Yes	2015		Yes	No	No	≥100	≥200	No	No	No	No	Yes	350-499	350-499	No	No	Yes	No	9	32	24-35mois	No	No	No	Yes	No	No	No	commercant	Yes	No	No	No	No	Masculin	No	No
8	No	Yes	Non documentée	No	No	No	Yes	No	No	24	15-24	Yes	2016		Yes	No	No	≥100	≥200	No	Yes	No	No	No	≥500	≥500		Yes	Yes	No	441	0.1	<6mois	No	No	No	No	Yes	No	No	comptable	Yes	No	No	No	No	Masculin	No	No
45	Yes	No	Hors Antananarivo	No	No	No	Yes	No	No	17	15-24	No	2011		No	No	No										No	Yes	Yes	No	2315	0.1	<6mois	No	No	No	Yes	No	No	No		No	No	No	Yes	No	Masculin	No	No
216	No	No	Antananarivo urbaine	No	Yes	No	No	No	Yes	43	40-49	No	2016		No	No	No	≥100	≥200	No	No	No	No	Yes	350-499	350-499	No	Yes	Yes	No	9	17	12-23mois	No	No	No	No	Yes	No	No	TDS	Yes	No	No	No	No	Féminin	No	No
453	No	No	Antananarivo urbaine	No	Yes	No	No	Yes	No	30	25-39	No	2012		No	No	No	≥100	≥200	No	Yes	No	No	No	≥500	≥500	No	No	Yes	No	9	64	≥36mois	No	No	No	No	Yes	No	No	greffier	Yes	No	No	No	No	Masculin	No	No
181	No	No	Antananarivo urbaine	No	Yes	No	No	Yes	No	28	25-39	No	2016		No	No	No										No	No	Yes	No	9	14	12-23mois	No	No	Yes	No	No	No	No	commercant	Yes	No	No	No	No	Masculin	No	No
450	No	No	Antananarivo urbaine	No	Yes	No	No	Yes	No	30	25-39	No	2012		No	No	No	≥100	≥200	No	No	No	Yes	No	200-349	200-349	No	No	Yes	No	9	64	≥36mois	Yes	No	No	No	No	No	No	chef de rayon grande surface	Yes	No	No	No	No	Masculin	No	No
245	No	No	Antananarivo urbaine	No	Yes	No	Yes	No	No	22	15-24	No	2013		No	No	No	≥100	≥200	No	No	No	No	Yes	350-499	350-499		No	Yes	No	1048	21	12-23mois	No	No	No	Yes	No	No	No	cuisinier	Yes	No	No	No	No	Masculin	No	No
356	No	No	Antananarivo périphérie	Yes	No	No	Yes	No	No	22	15-24	Yes	2014		No	No	No										No	No	Yes	No	9	38	≥36mois	No	No	Yes	No	No	No	No	electricien	Yes	No	No	No	No	Masculin	No	No
25	No	No	Antananarivo urbaine	No	Yes	No	No	No	Yes	40	40-49	No	2016		No	No	No										No	Yes	Yes	No	327	0.1	<6mois	Yes	No	No	No	No	No	No	marin	Yes	No	No	No	No	Féminin	No	No
445	No	No	Antananarivo périphérie	Yes	No	No	No	Yes	No	28	25-39	No	2012		No	No	No	≥100	≥200	No	Yes	No	No	No	≥500	≥500	No	No	Yes	No	9	58	≥36mois	No	No	No	No	Yes	No	No	chauffeur	Yes	No	No	No	No	Masculin	Yes	No
443	No	No	Antananarivo urbaine	No	Yes	No	No	Yes	No	29	25-39	No	2012		No	No	No										Yes	Yes	Yes	No	9	57	≥36mois	No	Yes	No	No	No	No	No		No	No	No	No	No	Féminin	No	No
253	No	No	Antananarivo urbaine	No	Yes	No	Yes	No	No	21	15-24	Yes	2014		No	No	No	≥100	≥200	No	No	No	Yes	No	200-349	200-349	No	No	Yes	No	419	22	12-23mois	No	No	No	No	Yes	No	No		No	No	Yes	No	No	Masculin	No	No
155	No	No	Antananarivo urbaine	No	Yes	No	No	Yes	No	31	25-39	No	2016		No	No	No										No	No	Yes	No	9	12	12-23mois	No	No	No	Yes	No	No	No	religion	Yes	No	No	No	No	Masculin	No	No
179	Yes	No	Hors Antananarivo	No	No	No	No	Yes	No	30	25-39	No	2016		No	No	No										No	Yes	Yes	No	9	14	12-23mois	No	No	No	No	Yes	No	No	medecin	Yes	No	No	No	No	Masculin	No	No
226	No	No	Antananarivo urbaine	No	Yes	No	Yes	No	No	19	15-24	No	2016		No	No	No	≥100	≥200	No	No	No	Yes	No	200-349	200-349	No	No	Yes	No	9	19	12-23mois	No	No	No	Yes	No	No	No	couturier	Yes	No	No	No	No	Masculin	No	No
42	Yes	No	Hors Antananarivo	No	No	Yes	No	No	No	50	≥50	No	2014		No	No	No	≥100	≥200	No	Yes	No	No	No	≥500	≥500		Yes	Yes	No	1149	0.1	<6mois	No	No	Yes	No	No	No	No	commercant	Yes	No	No	No	No	Féminin	No	No
302	No	No	Antananarivo urbaine	No	Yes	No	No	Yes	No	28	25-39	Yes	2015		No	No	No										No	Yes	Yes	No	9	29	24-35mois	No	No	No	Yes	No	No	No	coiffeur	Yes	No	No	No	No	Masculin	No	No
322	No	No	Antananarivo urbaine	No	Yes	Yes	No	No	No	60	≥50	Yes	2015		No	No	No	≥100	<200	No	No	Yes	No	No	100-199	100-199	No	No	Yes	No	9	31	24-35mois	No	No	No	Yes	No	No	No	enseignant	Yes	No	No	No	No	Masculin	No	No
104	Yes	No	Hors Antananarivo	No	No	No	No	Yes	No	34	25-39	Yes	2012		No	No	No	≥100	≥200	No	No	No	No	Yes	350-499	350-499		Yes	Yes	No	1620	5	<6mois	No	No	No	No	Yes	No	No		No	No	No	No	No	Masculin	No	No
379	No	No	Antananarivo urbaine	No	Yes	No	Yes	No	No	20	15-24	Yes	2014		No	No	No	≥100	<200	No	No	Yes	No	No	100-199	100-199	No	Yes	Yes	No	9	43	≥36mois	No	No	No	No	Yes	No	No		No	No	Yes	No	No	Masculin	No	No
425	No	No	Antananarivo périphérie	Yes	No	No	Yes	No	No	21	15-24	No	2013		No	No	No	≥100	<200	No	No	Yes	No	No	100-199	100-199	No	No	No	No	9	53	≥36mois	No	No	No	Yes	No	No	No	TDS	Yes	No	No	No	No	Féminin	No	No
188	No	Yes	Non documentée	No	No	No	No	Yes	No	26	25-39	No	2016		No	No	No										No	Yes	Yes	No	9	15	12-23mois	No	No	No	No	Yes	No	No	ingenieur	Yes	No	No	No	No	Masculin	No	No
422	No	No	Antananarivo périphérie	Yes	No	No	Yes	No	No	24	15-24	No	2013		Yes	No	No	≥100	<200	No	No	Yes	No	No	100-199	100-199	No	No	No	No	9	53	≥36mois	No	No	No	No	Yes	No	No	traiteur	Yes	No	No	No	No	Masculin	No	No
420	No	No	Antananarivo urbaine	No	Yes	No	Yes	No	No	24	15-24	No	2013		Yes	No	No	≥100	≥200	No	No	No	Yes	No	200-349	200-349	Yes	No	Yes	No	9	52	≥36mois	Yes	No	No	No	No	No	No	enseignant	Yes	No	No	No	No	Masculin	No	No
41	Yes	No	Hors Antananarivo	No	No	No	No	Yes	No	34	25-39	No	2014		Yes	No	No	≥100	≥200	No	No	No	No	Yes	350-499	350-499		No	Yes	No	1029	0.1	<6mois	No	No	No	No	Yes	No	No	commercant	Yes	No	No	No	No	Masculin	No	No
180	No	No	Antananarivo urbaine	No	Yes	No	No	Yes	No	25	25-39	Yes	2016		No	No	No										No	Yes	Yes	No	9	14	12-23mois	Yes	No	No	No	No	No	No		No	No	No	No	No	Masculin	No	No
140	No	No	Antananarivo périphérie	Yes	No	No	No	Yes	No	29	25-39	Yes	2015		No	No	No	≥100	≥200	No	Yes	No	No	No	≥500	≥500		Yes	No	No	588	9	6-11mois	No	No	No	No	Yes	No	No		No	No	No	No	No	Masculin	No	No
156	No	No	Antananarivo urbaine	No	Yes	No	No	Yes	No	35	25-39	No	2016		No	No	No										No	Yes	Yes	No	9	12	12-23mois	No	No	Yes	No	No	No	No	commercant	Yes	No	No	No	No	Masculin	No	No
63	Yes	No	Hors Antananarivo	No	No	No	No	No	Yes	43	40-49	Yes	2015		No	No	No	≥100	≥200	No	No	No	No	Yes	350-499	350-499		No	Yes	No	732	1	<6mois	No	No	Yes	No	No	No	No	consultant ONG	Yes	No	No	No	No	Masculin	No	No
259	Yes	No	Hors Antananarivo	No	No	No	Yes	No	No	22	15-24	Yes	2015		Yes	No	No	≥100	≥200	No	No	No	Yes	No	200-349	200-349	No	No	Yes	No	9	23	12-23mois	No	No	No	No	Yes	No	Yes	coiffeur	Yes	No	No	No	No	Masculin	No	No
414	No	No	Antananarivo urbaine	No	Yes	No	No	Yes	No	35	25-39	Yes	2013		No	No	No	≥100	≥200	No	No	No	Yes	No	200-349	200-349	Yes	No	Yes	No	9	49	≥36mois	No	No	No	Yes	No	No	No	commercant	Yes	No	No	No	No	Masculin	No	No
407	No	Yes	Non documentée	No	No	Yes	No	No	No	62	≥50	No	2013		No	No	No	≥100	≥200	No	No	No	Yes	No	200-349	200-349	No	No	Yes	No	9	49	≥36mois	No	No	Yes	No	No	No	No	commercant	Yes	No	No	No	No	Féminin	No	No
170	Yes	No	Hors Antananarivo	No	No	Yes	No	No	No	52	≥50	No	2016		No	No	No										Yes	Yes	Yes	No	9	13	12-23mois	No	No	Yes	No	No	No	No	communication	Yes	No	No	No	No	Masculin	No	No
366	No	No	Antananarivo urbaine	No	Yes	No	Yes	No	No	18	15-24	No	2014		No	No	No										No	No	Yes	No	9	40	≥36mois	Yes	No	No	No	No	No	No		No	No	Yes	No	No	Masculin	No	No
24	Yes	No	Hors Antananarivo	No	No	Yes	No	No	No	50	≥50	No	2016		No	No	No											Yes	No	No	519	0.1	<6mois	No	No	No	Yes	No	No	No	cuisinier	Yes	No	No	No	No	Masculin	No	No
311	No	No	Antananarivo urbaine	No	Yes	No	No	Yes	No	31	25-39	Yes	2015		Yes	No	No	≥100	≥200	No	No	No	Yes	No	200-349	200-349	No	No	Yes	No	9	30	24-35mois	No	No	No	No	Yes	No	No	commercant	Yes	No	No	No	No	Masculin	No	No
6	No	No	Antananarivo périphérie	Yes	No	No	No	Yes	No	32	25-39	Yes	2015		Yes	No	No											Yes	Yes	No	972	0.1	<6mois	No	No	No	No	Yes	No	No	animateur PSI	Yes	No	No	No	No	Masculin	No	No
149	No	No	Antananarivo urbaine	No	Yes	No	No	Yes	No	27	25-39	No	2015		No	No	No	≥100	≥200	No	No	No	No	Yes	350-499	350-499	No	No	Yes	No	617	10	6-11mois	No	No	No	No	Yes	No	No	coiffeur	Yes	No	No	No	No	Féminin	No	No
34	No	No	Antananarivo périphérie	Yes	No	No	Yes	No	No	24	15-24	No	2015		No	No	No	≥100	≥200	No	No	No	No	Yes	350-499	350-499		No	Yes	No	967	0.1	<6mois	No	No	No	No	Yes	No	No	TDS	Yes	No	No	No	No	Masculin	No	No
431	No	No	Antananarivo périphérie	Yes	No	No	No	No	Yes	42	40-49	Yes	2013		No	No	No	≥100	≥200	No	No	No	Yes	No	200-349	200-349	Yes	No	Yes	No	9	54	≥36mois	No	No	Yes	No	No	No	No	commercant	Yes	No	No	No	No	Masculin	No	No
12	No	No	Antananarivo urbaine	No	Yes	No	Yes	No	No	22	15-24	No	2014		No	No	No	≥100	≥200	No	No	No	No	Yes	350-499	350-499	No	No	No	No	1040	0.1	<6mois	No	Yes	No	No	No	No	No		No	No	No	No	No	Féminin	No	No
489	No	No	Antananarivo périphérie	Yes	No	No	No	Yes	No	35	25-39	Yes	2010		No	No	No	≥100	≥200	No	No	No	Yes	No	200-349	200-349	Yes	No	Yes	No	9	92	≥36mois	No	No	No	No	Yes	No	No	commercant	Yes	No	No	No	No	Masculin	No	No
434	Yes	No	Hors Antananarivo	No	No	No	No	Yes	No	34	25-39	No	2013		No	No	No	<100	<200	Yes	No	No	No	No	<100	<100	Yes	No	Yes	No	9	54	≥36mois	No	No	No	Yes	No	No	No	commercant	Yes	No	No	No	No	Masculin	No	No
429	No	No	Antananarivo urbaine	No	Yes	No	No	Yes	No	33	25-39	Yes	2013		No	No	No	≥100	≥200	No	No	No	Yes	No	200-349	200-349	No	No	No	No	9	54	≥36mois	No	No	No	No	Yes	No	No	TDS	Yes	No	No	No	No	Féminin	No	No
385	No	No	Antananarivo urbaine	No	Yes	No	Yes	No	No	19	15-24	No	2014		No	No	No	≥100	≥200	No	Yes	No	No	No	≥500	≥500	No	No	Yes	No	9	44	≥36mois	No	No	No	Yes	No	No	No		No	No	No	No	No	Féminin	No	No
384	No	No	Antananarivo urbaine	No	Yes	No	No	Yes	No	29	25-39	Yes	2014		No	No	No	≥100	≥200	No	Yes	No	No	No	≥500	≥500	No	No	Yes	No	9	44	≥36mois	No	No	Yes	No	No	No	No	TDS	Yes	No	No	No	No	Féminin	No	No
370	No	No	Antananarivo périphérie	Yes	No	No	No	Yes	No	25	25-39	No	2014		No	No	No										No	No	No	No	9	41	≥36mois	No	No	No	No	Yes	No	No	cuisinier	Yes	No	No	No	No	Masculin	No	No
14	No	No	Antananarivo périphérie	Yes	No	No	Yes	No	No	24	15-24	Yes	2015		Yes	No	No	≥100	≥200	No	No	No	No	Yes	350-499	350-499		Yes	No	No	950	0.1	<6mois	No	No	No	No	Yes	No	No	macon	Yes	No	No	No	No	Masculin	No	No
380	No	No	Antananarivo urbaine	No	Yes	No	Yes	No	No	17	15-24	No	2014		No	No	No	≥100	≥200	No	Yes	No	No	No	≥500	≥500	No	Yes	Yes	No	9	43	≥36mois	No	No	No	No	Yes	No	No	commercant	Yes	No	No	No	No	Masculin	No	No
475	No	No	Antananarivo urbaine	No	Yes	No	No	Yes	No	39	25-39	No	2010		No	No	No	≥100	≥200	No	No	No	Yes	No	200-349	200-349	Yes	No	No	No	9	83	≥36mois	No	No	No	Yes	No	No	No	commercant	Yes	No	No	No	No	Féminin	No	No
232	No	No	Antananarivo périphérie	Yes	No	No	Yes	No	No	20	15-24	Yes	2016		No	No	No	≥100	≥200	No	No	No	Yes	No	200-349	200-349	No	Yes	Yes	No	9	20	12-23mois	No	No	No	Yes	No	No	No		No	No	Yes	No	No	Masculin	No	No
374	No	No	Antananarivo périphérie	Yes	No	No	Yes	No	No	21	15-24	No	2010		No	No	No	≥100	≥200	No	No	No	No	Yes	350-499	350-499		No	Yes	No	1489	42	≥36mois	No	No	No	No	Yes	No	No	coiffeur	Yes	No	No	No	No	Masculin	No	No
142	Yes	No	Hors Antananarivo	No	No	No	No	Yes	No	31	25-39	Yes	2014		No	No	No											No	Yes	No	982	9	6-11mois	No	No	No	No	Yes	No	No	secretaire	Yes	No	No	No	No	Masculin	No	No
399	No	No	Antananarivo urbaine	No	Yes	No	No	Yes	No	32	25-39	Yes	2013		No	No	No	≥100	≥200	No	Yes	No	No	No	≥500	≥500	No	No	Yes	No	9	48	≥36mois	No	No	No	No	Yes	No	No		No	No	No	No	No	Masculin	No	No
383	No	No	Antananarivo périphérie	Yes	No	No	No	Yes	No	33	25-39	No	2014		No	No	No										No	No	Yes	No	9	43	≥36mois	No	No	Yes	No	No	No	No	comptable	Yes	No	No	No	No	Masculin	No	No
368	No	No	Antananarivo urbaine	No	Yes	No	No	Yes	No	27	25-39	Yes	2014		No	No	No	≥100	≥200	No	No	No	Yes	No	200-349	200-349	No	No	Yes	No	9	40	≥36mois	No	No	Yes	No	No	No	No		No	No	No	No	No	Masculin	No	No
472	No	No	Antananarivo urbaine	No	Yes	No	Yes	No	No	22	15-24	No	2010		No	No	No										Yes	No	Yes	No	9	82	≥36mois	No	No	No	No	Yes	No	No	comptable	Yes	No	No	No	No	Masculin	No	No
360	No	No	Antananarivo urbaine	No	Yes	No	Yes	No	No	22	15-24	No	2012		No	No	No	≥100	≥200	No	No	No	Yes	No	200-349	200-349	Yes	No	Yes	No	648	39	≥36mois	No	No	No	Yes	No	No	No		No	No	Yes	No	No	Féminin	No	No
235	No	No	Antananarivo urbaine	No	Yes	No	No	No	Yes	49	40-49	Yes	2016		No	No	No	≥100	<200	No	No	Yes	No	No	100-199	100-199	No	No	Yes	No	9	20	12-23mois	No	No	No	No	Yes	No	No	chauffeur	Yes	No	No	Yes	No	Masculin	No	No
362	No	No	Antananarivo urbaine	No	Yes	No	No	Yes	No	27	25-39	No	2014		No	No	No										No	No	Yes	No	9	39	≥36mois	No	No	No	Yes	No	No	No	TDS	Yes	No	No	No	No	Féminin	No	No
121	No	No	Antananarivo urbaine	No	Yes	No	No	Yes	No	28	25-39	No	2013		Yes	No	No	≥100	≥200	No	No	No	No	Yes	350-499	350-499		No	No	No	1173	7	6-11mois	No	No	No	No	Yes	No	No		No	No	No	No	No	Masculin	No	No
404	No	Yes	Non documentée	No	No	No	No	Yes	No	26	25-39	No	2011		No	No	No	≥100	≥200	No	Yes	No	No	No	≥500	≥500	Yes	Yes	No	No	648	48	≥36mois	No	No	No	No	Yes	No	No	religion	Yes	No	No	No	No	Masculin	No	No
185	No	No	Antananarivo urbaine	No	Yes	Yes	No	No	No	63	≥50	No	2015		Yes	No	No										No	Yes	Yes	No	223	15	12-23mois	No	No	No	No	Yes	No	No	commercant	Yes	No	No	No	No	Masculin	No	No
231	No	No	Antananarivo urbaine	No	Yes	No	No	Yes	No	34	25-39	Yes	2016		No	No	No	≥100	<200	No	No	Yes	No	No	100-199	100-199	No	Yes	Yes	No	9	19	12-23mois	No	No	No	Yes	No	No	No	charpentier	Yes	No	No	No	No	Masculin	No	No
178	No	Yes	Non documentée	No	No	No	No	Yes	No	33	25-39	No	2011		No	No	No	≥100	≥200	No	No	No	Yes	No	200-349	200-349	Yes	Yes	No	No	1770	13	12-23mois	No	No	No	No	Yes	No	No	coiffeur	Yes	No	No	No	No	Masculin	No	No
247	No	Yes	Non documentée	No	No	No	No	Yes	No	28	25-39	Yes	2015		No	No	No	≥100	≥200	No	Yes	No	No	No	≥500	≥500	No	Yes	Yes	No	9	21	12-23mois	No	No	No	No	Yes	No	No	barman	Yes	No	No	No	No	Masculin	No	No
436	No	No	Antananarivo urbaine	No	Yes	No	No	No	Yes	45	40-49	Yes	2012		No	No	No	≥100	≥200	No	No	No	Yes	No	200-349	200-349	Yes	No	Yes	No	282	55	≥36mois	No	No	No	No	Yes	No	No	chef entreprise	Yes	No	No	No	No	Masculin	No	No
349	No	No	Antananarivo urbaine	No	Yes	No	Yes	No	No	21	15-24	No	2014		No	No	No	≥100	≥200	No	Yes	No	No	No	≥500	≥500	No	No	Yes	No	9	36	≥36mois	No	No	Yes	No	No	No	No	commercant	Yes	No	No	No	No	Féminin	No	No
296	Yes	No	Hors Antananarivo	No	No	No	No	Yes	No	39	25-39	No	2011		No	No	No	≥100	≥200	No	No	No	No	Yes	350-499	350-499		Yes	Yes	No	1440	28	24-35mois	No	No	No	No	Yes	No	No	chauffeur	Yes	No	No	No	No	Masculin	No	No
287	No	No	Antananarivo urbaine	No	Yes	No	No	Yes	No	31	25-39	Yes	2014		No	No	No	≥100	≥200	No	Yes	No	No	No	≥500	≥500	No	No	No	No	374	27	24-35mois	No	No	No	No	Yes	No	No	chauffeur	Yes	No	No	No	No	Masculin	No	No
346	No	No	Antananarivo périphérie	Yes	No	No	No	Yes	No	32	25-39	No	2014		No	No	No	≥100	<200	No	No	Yes	No	No	100-199	100-199	No	No	Yes	No	9	35	24-35mois	No	No	No	No	Yes	No	No	enseignant	Yes	No	No	No	No	Masculin	No	No
217	No	No	Antananarivo urbaine	No	Yes	No	Yes	No	No	23	15-24	No	2016		Yes	No	No	≥100	≥200	No	No	No	Yes	No	200-349	200-349	No	Yes	Yes	No	9	17	12-23mois	No	No	No	Yes	No	No	No		No	No	Yes	No	No	Masculin	No	No
182	No	No	Antananarivo urbaine	No	Yes	No	No	Yes	No	32	25-39	Yes	2016		No	No	No										No	No	Yes	No	9	14	12-23mois	No	No	No	Yes	No	No	No	commercant	Yes	No	No	No	No	Féminin	No	No
73	No	No	Antananarivo urbaine	No	Yes	No	No	Yes	No	29	25-39	No	2013		No	No	No	≥100	≥200	No	No	No	No	Yes	350-499	350-499		Yes	Yes	No	1370	2	<6mois	No	No	No	Yes	No	No	No		No	No	Yes	No	No	Masculin	No	No
35	No	No	Antananarivo urbaine	No	Yes	No	No	Yes	No	29	25-39	No	2015		No	No	No	≥100	≥200	No	No	No	No	Yes	350-499	350-499		Yes	Yes	No	827	0.1	<6mois	No	No	Yes	No	No	No	No	commercant	Yes	No	No	No	No	Masculin	No	No
444	No	No	Antananarivo périphérie	Yes	No	No	Yes	No	No	24	15-24	No	2012		No	No	No	≥100	<200	No	No	Yes	No	No	100-199	100-199	No	Yes	Yes	No	9	58	≥36mois	No	No	No	No	Yes	No	No	secretaire	Yes	No	No	No	No	Masculin	No	No
151	No	No	Antananarivo urbaine	No	Yes	No	Yes	No	No	24	15-24	No	2016		No	No	No										No	No	Yes	No	9	11	6-11mois	No	No	No	Yes	No	No	No	enseignant	Yes	No	No	No	No	Masculin	Yes	No
81	No	Yes	Non documentée	No	No	No	No	Yes	No	33	25-39	No	2014		No	No	No											No	Yes	No	1001	2	<6mois	No	No	No	No	Yes	No	Yes	commercant	Yes	No	No	No	No	Féminin	No	No
286	No	No	Antananarivo urbaine	No	Yes	No	Yes	No	No	24	15-24	No	2015		No	No	No										No	Yes	Yes	No	9	27	24-35mois	No	No	No	No	Yes	No	No	commercant	Yes	No	No	No	No	Masculin	No	No
343	No	No	Antananarivo urbaine	No	Yes	No	No	Yes	No	34	25-39	No	2014		Yes	No	No	≥100	≥200	No	No	No	No	Yes	350-499	350-499	No	Yes	Yes	No	9	35	24-35mois	No	No	No	No	Yes	No	No	commercant	Yes	No	No	No	No	Masculin	No	No
97	No	No	Antananarivo urbaine	No	Yes	No	Yes	No	No	23	15-24	Yes	2016		No	No	No										No	Yes	Yes	No	223	4	<6mois	No	No	No	No	Yes	No	No	commercant	Yes	No	No	No	No	Masculin	No	No
280	No	No	Antananarivo urbaine	No	Yes	No	Yes	No	No	23	15-24	Yes	2015		No	No	No	≥100	≥200	No	Yes	No	No	No	≥500	≥500	No	Yes	Yes	No	9	26	24-35mois	No	No	No	No	Yes	No	No		No	No	Yes	No	No	Masculin	No	No
162	No	No	Antananarivo urbaine	No	Yes	No	Yes	No	No	24	15-24	Yes	2016		Yes	No	No										No	Yes	Yes	No	9	12	12-23mois	No	No	No	No	Yes	No	No	zone france	Yes	No	No	No	No	Masculin	No	No
490	No	No	Antananarivo urbaine	No	Yes	No	No	Yes	No	25	25-39	No	2010		No	No	No	<100	<200	Yes	No	No	No	No	<100	<100	Yes	No	Yes	No	9	93	≥36mois	No	No	No	Yes	No	No	No	commercant	Yes	No	No	Yes	No	Féminin	No	No
265	No	No	Antananarivo urbaine	No	Yes	No	No	Yes	No	38	25-39	No	2015		Yes	No	No										No	No	Yes	No	9	24	24-35mois	No	No	No	No	Yes	No	No	ingenieur	Yes	No	No	No	No	Masculin	No	No
386	No	No	Antananarivo périphérie	Yes	No	No	No	Yes	No	39	25-39	No	2014		No	No	No	≥100	≥200	No	No	No	Yes	No	200-349	200-349	Yes	No	Yes	No	9	44	≥36mois	No	No	No	Yes	No	No	No	guide touristique	Yes	No	No	No	No	Masculin	Yes	No
246	No	No	Antananarivo urbaine	No	Yes	No	No	No	Yes	43	40-49	Yes	2015		No	No	No										No	No	Yes	No	9	21	12-23mois	No	No	No	No	Yes	No	No	ingenieur	Yes	No	No	No	No	Masculin	No	No
320	No	No	Antananarivo urbaine	No	Yes	No	No	Yes	No	25	25-39	Yes	2015		No	No	No	≥100	≥200	No	No	No	Yes	No	200-349	200-349	Yes	No	Yes	No	9	31	24-35mois	No	No	Yes	No	No	No	No		No	No	Yes	No	No	Masculin	Yes	No
312	No	No	Antananarivo périphérie	Yes	No	No	Yes	No	No	22	15-24	Yes	2015		Yes	No	No	≥100	≥200	No	Yes	No	No	No	≥500	≥500	No	No	Yes	No	9	30	24-35mois	No	No	Yes	No	No	No	No		No	No	Yes	No	No	Masculin	No	No
390	No	No	Antananarivo urbaine	No	Yes	No	No	Yes	No	27	25-39	No	2013		No	No	No	≥100	≥200	No	No	No	Yes	No	200-349	200-349	No	No	Yes	No	9	46	≥36mois	No	No	No	No	Yes	No	No		No	No	Yes	No	No	Masculin	No	No
353	No	No	Antananarivo urbaine	No	Yes	No	Yes	No	No	22	15-24	Yes	2014		No	No	No	≥100	≥200	No	No	No	Yes	No	200-349	200-349	No	No	Yes	No	9	38	≥36mois	No	No	No	No	Yes	No	No		No	No	Yes	No	No	Masculin	No	No
163	No	No	Antananarivo urbaine	No	Yes	No	No	Yes	No	30	25-39	Yes	2014		No	No	No											No	Yes	No	923	12	12-23mois	No	No	No	No	Yes	No	No	consultant	Yes	No	No	No	No	Masculin	No	No
2	No	No	Antananarivo périphérie	Yes	No	No	Yes	No	No	22	15-24	No	2012		No	No	No											No	Yes	No	1863	0.1	<6mois	No	No	Yes	No	No	No	No		No	No	No	No	No	Masculin	No	No
459	No	No	Antananarivo urbaine	No	Yes	No	Yes	No	No	22	15-24	No	2012		No	No	No										Yes	Yes	Yes	No	9	68	≥36mois	No	No	No	Yes	No	No	No		No	No	Yes	No	No	Masculin	No	No
157	No	No	Antananarivo urbaine	No	Yes	No	Yes	No	No	20	15-24	No	2016		Yes	No	No										No	Yes	Yes	No	9	12	12-23mois	No	No	No	Yes	No	No	No		No	No	No	Yes	No	Masculin	No	No
306	No	No	Antananarivo urbaine	No	Yes	No	Yes	No	No	18	15-24	No	2015		No	No	No	≥100	≥200	No	Yes	No	No	No	≥500	≥500	No	Yes	No	No	45	29	24-35mois	No	No	No	No	Yes	No	No	TDS	Yes	No	No	No	No	Féminin	No	No
305	No	No	Antananarivo urbaine	No	Yes	No	Yes	No	No	21	15-24	Yes	2015		No	No	No	≥100	≥200	No	No	No	Yes	No	200-349	200-349	Yes	No	Yes	No	9	29	24-35mois	Yes	No	No	No	No	No	No	informaticien	Yes	No	No	No	No	Masculin	Yes	No
76	No	No	Antananarivo urbaine	No	Yes	No	No	No	Yes	40	40-49	Yes	2016		No	No	No	<100	<200	Yes	No	No	No	No	<100	<100	No	No	Yes	No	500	2	<6mois	No	No	No	Yes	No	No	Yes	chauffeur	Yes	No	No	No	No	Masculin	No	No
30	No	No	Antananarivo périphérie	Yes	No	No	No	No	Yes	45	40-49	No	2016		No	No	No											Yes	No	No	519	0.1	<6mois	No	No	No	No	Yes	No	No		No	No	No	No	No	Masculin	No	No
313	No	No	Antananarivo urbaine	No	Yes	No	No	Yes	No	36	25-39	Yes	2015		No	No	No	≥100	≥200	No	Yes	No	No	No	≥500	≥500	No	Yes	Yes	No	9	30	24-35mois	No	No	No	Yes	No	No	No	agent comptoire pharmacie	Yes	No	No	No	No	Masculin	No	No
301	No	No	Antananarivo urbaine	No	Yes	No	No	Yes	No	36	25-39	Yes	2015		No	No	No	≥100	≥200	No	No	No	No	Yes	350-499	350-499	Yes	Yes	Yes	No	9	29	24-35mois	No	No	No	No	Yes	No	No	macon	Yes	No	No	No	No	Masculin	No	No
358	No	No	Antananarivo urbaine	No	Yes	No	No	Yes	No	31	25-39	Yes	2014		No	No	No										No	No	Yes	No	9	39	≥36mois	No	No	No	No	Yes	No	No	exploitant minier	Yes	No	No	No	No	Masculin	Yes	No
297	No	No	Antananarivo urbaine	No	Yes	No	No	Yes	No	33	25-39	No	2015		Yes	No	No	≥100	≥200	No	No	No	No	Yes	350-499	350-499	No	No	No	No	9	28	24-35mois	No	No	No	No	Yes	No	No	commercant	Yes	No	No	No	No	Masculin	No	No
319	No	No	Antananarivo urbaine	No	Yes	No	No	Yes	No	36	25-39	No	2015		No	No	No	≥100	≥200	No	No	No	Yes	No	200-349	200-349	No	No	Yes	No	9	31	24-35mois	No	No	No	No	Yes	No	No	enseignant	Yes	No	No	No	No	Masculin	No	No
294	No	No	Antananarivo urbaine	No	Yes	Yes	No	No	No	65	≥50	No	2015		Yes	No	No	<100	<200	Yes	No	No	No	No	<100	<100	No	No	No	No	9	28	24-35mois	No	No	No	Yes	No	No	No	religion	Yes	No	No	No	No	Masculin	No	No
16	No	No	Antananarivo urbaine	No	Yes	No	Yes	No	No	19	15-24	No	2016		No	No	No	≥100	≥200	No	Yes	No	No	No	≥500	≥500	No	Yes	No	No	538	0.1	<6mois	No	No	No	No	Yes	No	No	TDS	Yes	No	No	No	No	Féminin	No	No
143	No	No	Antananarivo périphérie	Yes	No	No	No	Yes	No	26	25-39	Yes	2016		No	No	No	≥100	≥200	No	No	No	Yes	No	200-349	200-349	No	Yes	Yes	No	251	9	6-11mois	Yes	No	No	No	No	No	No		No	No	No	No	No	Féminin	No	No
367	No	No	Antananarivo périphérie	Yes	No	No	No	Yes	No	39	25-39	No	2014		No	No	No										No	No	Yes	No	9	40	≥36mois	No	No	No	No	Yes	No	No	TDS	Yes	No	No	No	No	Féminin	No	No
120	No	No	Antananarivo périphérie	Yes	No	No	No	Yes	No	25	25-39	No	2016		Yes	No	No											Yes	Yes	No	343	7	6-11mois	No	No	No	No	Yes	No	No	gerant cyber	Yes	No	No	No	No	Masculin	No	No
210	No	No	Antananarivo périphérie	Yes	No	No	No	Yes	No	28	25-39	No	2016		No	No	No	≥100	<200	No	No	Yes	No	No	100-199	100-199	No	No	Yes	No	9	17	12-23mois	No	No	Yes	No	No	No	No		No	No	No	No	No	Féminin	No	No
344	No	No	Antananarivo périphérie	Yes	No	No	No	Yes	No	28	25-39	No	2014		No	No	No	≥100	≥200	No	No	No	No	Yes	350-499	350-499	No	No	No	No	9	35	24-35mois	No	No	No	No	Yes	No	No	TDS	Yes	No	No	No	No	Féminin	No	No
318	No	No	Antananarivo périphérie	Yes	No	No	Yes	No	No	24	15-24	No	2015		No	No	No	≥100	≥200	No	Yes	No	No	No	≥500	≥500	No	Yes	Yes	No	9	31	24-35mois	No	No	Yes	No	No	No	No	coiffeur	Yes	No	No	No	No	Féminin	No	No
369	No	No	Antananarivo urbaine	No	Yes	No	No	Yes	No	28	25-39	No	2014		No	No	No										No	No	Yes	No	9	40	≥36mois	No	Yes	No	No	No	No	No		No	No	Yes	No	No	Féminin	No	No
397	No	No	Antananarivo urbaine	No	Yes	No	No	Yes	No	39	25-39	No	2013		No	No	No	≥100	≥200	No	Yes	No	No	No	≥500	≥500	Yes	No	Yes	No	9	48	≥36mois	No	No	No	Yes	No	No	No	charge d'etude	Yes	No	No	No	No	Masculin	Yes	No
269	No	No	Antananarivo urbaine	No	Yes	No	Yes	No	No	23	15-24	No	2015		No	No	No										No	No	Yes	No	223	24	24-35mois	No	No	No	Yes	No	No	No	zone france	Yes	No	No	Yes	No	Féminin	No	No
9	Yes	No	Hors Antananarivo	No	No	No	No	Yes	No	26	25-39	No	2016		No	No	No											No	Yes	No	419	0.1	<6mois	No	No	No	No	Yes	No	No		No	No	No	No	No	Masculin	No	No
415	Yes	No	Hors Antananarivo	No	No	No	No	Yes	No	33	25-39	No	2013		No	No	No	≥100	≥200	No	Yes	No	No	No	≥500	≥500	No	No	Yes	No	9	50	≥36mois	No	No	No	Yes	No	No	No		No	No	No	No	No	Féminin	No	No
192	No	No	Antananarivo urbaine	No	Yes	No	Yes	No	No	24	15-24	No	2016		Yes	No	No										No	No	Yes	No	9	15	12-23mois	No	No	No	No	Yes	No	No		No	No	Yes	No	No	Masculin	No	No
75	Yes	No	Hors Antananarivo	No	No	No	No	No	Yes	45	40-49	No	2014		No	No	No	≥100	<200	No	No	Yes	No	No	100-199	100-199	No	No	Yes	No	1288	2	<6mois	No	No	Yes	No	No	No	No	secretaire	Yes	No	No	No	No	Féminin	No	No
28	No	No	Antananarivo périphérie	Yes	No	No	No	Yes	No	30	25-39	No	2012		No	No	No											Yes	Yes	No	1859	0.1	<6mois	No	No	Yes	No	No	No	No	agent securite	Yes	No	No	No	No	Masculin	No	No
303	No	No	Antananarivo urbaine	No	Yes	No	No	Yes	No	29	25-39	Yes	2010		No	No	No	≥100	≥200	No	Yes	No	No	No	≥500	≥500		Yes	Yes	No	1642	29	24-35mois	No	No	No	No	Yes	No	No		No	No	No	No	No	Masculin	No	No
13	No	No	Antananarivo urbaine	No	Yes	No	Yes	No	No	17	15-24	No	2015		Yes	No	No	≥100	≥200	No	No	No	Yes	No	200-349	200-349		Yes	Yes	No	859	0.1	<6mois	No	No	No	Yes	No	No	No		No	No	Yes	No	No	Masculin	No	No
427	No	Yes	Non documentée	No	No	No	No	Yes	No	26	25-39	No	2013		No	No	No	≥100	≥200	No	Yes	No	No	No	≥500	≥500	Yes	No	No	No	9	53	≥36mois	No	No	No	No	Yes	No	No	medecin	Yes	No	No	No	No	Masculin	No	No
268	No	No	Antananarivo urbaine	No	Yes	No	Yes	No	No	23	15-24	No	2015		No	No	No	≥100	≥200	No	Yes	No	No	No	≥500	≥500	No	No	Yes	No	162	24	24-35mois	No	No	No	No	Yes	No	Yes	marin	Yes	No	No	No	No	Masculin	No	No
304	No	No	Antananarivo urbaine	No	Yes	No	Yes	No	No	23	15-24	Yes	2015		Yes	No	No	≥100	≥200	No	No	No	No	Yes	350-499	350-499	No	Yes	Yes	No	101	29	24-35mois	No	No	No	No	Yes	No	No		No	No	Yes	No	No	Masculin	No	No
351	No	No	Antananarivo périphérie	Yes	No	No	No	Yes	No	31	25-39	No	2014		Yes	No	No	≥100	≥200	No	No	No	Yes	No	200-349	200-349	No	No	Yes	No	9	36	≥36mois	No	No	No	No	Yes	No	No	operateur de saisie	Yes	No	No	No	No	Masculin	No	No
335	No	No	Antananarivo urbaine	No	Yes	No	No	Yes	No	35	25-39	Yes	2014		No	No	No	≥100	≥200	No	Yes	No	No	No	≥500	≥500	No	No	No	No	9	34	24-35mois	No	No	No	No	Yes	No	No	TDS	Yes	No	No	No	No	Masculin	No	No
195	No	No	Antananarivo urbaine	No	Yes	No	Yes	No	No	18	15-24	Yes	2015		Yes	No	No										No	Yes	Yes	No	435	15	12-23mois	No	No	No	No	Yes	No	No	commercant	Yes	No	No	No	No	Masculin	No	No
257	No	No	Antananarivo périphérie	Yes	No	No	No	Yes	No	25	25-39	No	2015		No	No	No	≥100	≥200	No	No	No	Yes	No	200-349	200-349	No	Yes	Yes	No	9	23	12-23mois	No	No	No	No	Yes	No	No	commercant	Yes	No	No	No	No	Masculin	No	No
99	No	No	Antananarivo urbaine	No	Yes	No	No	Yes	No	28	25-39	No	2015		No	No	No	≥100	≥200	No	Yes	No	No	No	≥500	≥500		Yes	Yes	No	770	4	<6mois	No	No	Yes	No	No	No	No	livreur credit	Yes	No	No	No	No	Masculin	No	No
169	No	No	Antananarivo urbaine	No	Yes	No	No	No	Yes	42	40-49	No	2016		No	No	No	≥100	≥200	No	Yes	No	No	No	≥500	≥500	No	No	Yes	No	9	13	12-23mois	No	No	No	No	Yes	No	No	commercant	Yes	No	No	No	No	Masculin	No	No
65	No	No	Antananarivo périphérie	Yes	No	No	No	Yes	No	26	25-39	No	2016		No	No	No	≥100	≥200	No	Yes	No	No	No	≥500	≥500		Yes	Yes	No	537	1	<6mois	No	No	No	Yes	No	No	No	enseeignant	Yes	No	No	No	No	Féminin	No	No
250	No	No	Antananarivo urbaine	No	Yes	No	Yes	No	No	20	15-24	Yes	2015		Yes	No	No	≥100	≥200	No	No	No	No	Yes	350-499	350-499	No	No	Yes	No	9	22	12-23mois	No	No	No	No	Yes	No	No		No	No	Yes	Yes	No	Masculin	No	No
298	No	No	Antananarivo urbaine	No	Yes	No	No	Yes	No	30	25-39	Yes	2015		No	No	No	≥100	≥200	No	No	No	Yes	No	200-349	200-349	No	Yes	Yes	No	9	28	24-35mois	Yes	No	No	No	No	No	No	receptionniste	Yes	No	No	No	No	Féminin	No	No
314	No	No	Antananarivo périphérie	Yes	No	No	Yes	No	No	23	15-24	No	2015		No	No	No	≥100	<200	No	No	Yes	No	No	100-199	100-199	No	No	Yes	No	9	30	24-35mois	No	No	No	Yes	No	No	No		No	No	Yes	No	No	Masculin	No	No
244	Yes	No	Hors Antananarivo	No	No	No	No	Yes	No	28	25-39	No	2010		No	No	No	≥100	≥200	No	No	No	Yes	No	200-349	200-349	Yes	No	Yes	No	2038	21	12-23mois	No	Yes	No	No	No	No	No	enseignant	Yes	No	No	No	No	Féminin	No	No
187	No	No	Antananarivo urbaine	No	Yes	Yes	No	No	No	51	≥50	No	2016		No	No	No										No	No	Yes	No	9	15	12-23mois	No	No	Yes	No	No	No	No	commercant	Yes	No	No	No	No	Féminin	No	No
410	No	No	Antananarivo urbaine	No	Yes	No	No	Yes	No	34	25-39	Yes	2013		No	No	No	≥100	≥200	No	No	No	Yes	No	200-349	200-349	Yes	No	Yes	No	9	49	≥36mois	No	No	Yes	No	No	No	No	charge d'etude	Yes	No	No	No	No	Masculin	No	No
289	No	No	Antananarivo urbaine	No	Yes	No	Yes	No	No	24	15-24	No	2015		No	No	No	≥100	≥200	No	Yes	No	No	No	≥500	≥500	No	Yes	Yes	No	9	27	24-35mois	No	Yes	No	No	No	No	No		No	No	No	No	No	Féminin	No	No
337	No	No	Antananarivo urbaine	No	Yes	No	Yes	No	No	19	15-24	No	2014		No	No	No											No	Yes	No	159	34	24-35mois	No	No	No	No	Yes	No	No	conseiller client	Yes	No	No	No	No	Masculin	No	No
347	No	No	Antananarivo urbaine	No	Yes	No	No	Yes	No	32	25-39	No	2014		Yes	No	No										No	No	Yes	No	9	35	24-35mois	No	No	No	No	Yes	No	No	commercant	Yes	No	No	No	No	Masculin	No	No
419	No	No	Antananarivo périphérie	Yes	No	No	Yes	No	No	24	15-24	Yes	2012		No	No	No	≥100	≥200	No	No	No	Yes	No	200-349	200-349	No	No	Yes	No	496	51	≥36mois	No	No	No	Yes	No	No	No	Avocat	Yes	No	No	No	No	Masculin	No	No
203	No	No	Antananarivo périphérie	Yes	No	No	No	Yes	No	39	25-39	No	2016		No	No	No	≥100	≥200	No	No	No	Yes	No	200-349	200-349	No	Yes	Yes	No	9	16	12-23mois	No	No	Yes	No	No	No	No	cultivateur	Yes	No	No	No	No	Féminin	No	No
361	Yes	No	Hors Antananarivo	No	No	No	Yes	No	No	21	15-24	No	2014		No	No	No										No	No	No	No	9	39	≥36mois	No	No	No	Yes	No	No	No		No	No	No	No	No	Masculin	No	No
229	No	No	Antananarivo urbaine	No	Yes	No	No	No	Yes	41	40-49	Yes	2016		Yes	No	No										No	No	Yes	No	9	19	12-23mois	No	No	No	No	Yes	No	No	chauffeur	Yes	No	No	No	No	Masculin	No	No
266	No	Yes	Non documentée	No	No	No	Yes	No	No	21	15-24	No	2015		No	No	No	≥100	≥200	No	Yes	No	No	No	≥500	≥500	No	No	No	No	9	24	24-35mois	No	No	Yes	No	No	No	No		No	No	No	No	No	Féminin	No	No
315	No	No	Antananarivo périphérie	Yes	No	No	Yes	No	No	20	15-24	Yes	2015		Yes	No	No	≥100	≥200	No	Yes	No	No	No	≥500	≥500	No	Yes	Yes	No	9	30	24-35mois	No	No	No	No	Yes	No	No	serveur	Yes	No	No	No	No	Masculin	No	No
334	No	No	Antananarivo urbaine	No	Yes	No	No	No	Yes	44	40-49	Yes	2014		Yes	No	No	≥100	≥200	No	No	No	Yes	No	200-349	200-349	No	No	Yes	No	9	34	24-35mois	No	No	No	Yes	No	No	No	couturier	Yes	No	No	No	No	Masculin	No	No
225	No	No	Antananarivo périphérie	Yes	No	No	No	Yes	No	31	25-39	No	2016		No	No	No										No	Yes	Yes	No	9	19	12-23mois	No	Yes	No	No	No	No	No	commercant	Yes	No	No	No	No	Féminin	No	No
92	No	No	Antananarivo périphérie	Yes	No	No	No	No	Yes	45	40-49	No	2013		No	No	No	≥100	≥200	No	No	No	No	Yes	350-499	350-499		No	Yes	No	1562	3	<6mois	No	No	No	No	Yes	No	No	TDS	Yes	No	No	No	No	Féminin	No	No
221	No	No	Antananarivo urbaine	No	Yes	No	No	Yes	No	27	25-39	No	2016		Yes	No	No	≥100	<200	No	No	Yes	No	No	100-199	100-199	No	No	Yes	No	9	18	12-23mois	No	No	No	No	Yes	No	No	commercant	Yes	No	No	No	No	Masculin	No	No
220	No	No	Antananarivo urbaine	No	Yes	No	No	Yes	No	33	25-39	Yes	2016		No	No	No										No	Yes	Yes	No	9	18	12-23mois	No	No	No	No	Yes	No	No	TDS	Yes	No	No	No	No	Féminin	No	No
354	Yes	No	Hors Antananarivo	No	No	No	No	Yes	No	28	25-39	Yes	2013		Yes	No	No	≥100	≥200	No	No	No	Yes	No	200-349	200-349	Yes	No	Yes	No	496	38	≥36mois	No	No	No	Yes	No	No	No	operateur topographie	Yes	No	No	No	No	Masculin	No	No
456	No	Yes	Non documentée	No	No	No	Yes	No	No	20	15-24	No	2010		Yes	No	No										Yes	Yes	Yes	No	496	68	≥36mois	No	No	No	No	Yes	No	No	serveur	Yes	No	No	No	No	Masculin	No	No
283	No	No	Antananarivo urbaine	No	Yes	No	No	Yes	No	27	25-39	No	2015		No	No	No	≥100	≥200	No	No	No	Yes	No	200-349	200-349	No	Yes	Yes	No	9	27	24-35mois	No	Yes	No	No	No	No	No		No	No	No	No	No	Féminin	No	No
215	No	No	Antananarivo périphérie	Yes	No	No	Yes	No	No	24	15-24	Yes	2015		No	No	No	≥100	≥200	No	Yes	No	No	No	≥500	≥500	No	Yes	Yes	No	466	17	12-23mois	No	Yes	No	No	No	No	No	menagere	Yes	No	No	No	No	Féminin	No	No
416	No	No	Antananarivo urbaine	No	Yes	No	No	Yes	No	35	25-39	Yes	2011		Yes	No	No	≥100	≥200	No	No	No	Yes	No	200-349	200-349	No	Yes	Yes	No	923	50	≥36mois	No	No	No	No	Yes	No	No	serveur	Yes	No	No	No	No	Masculin	No	No
214	No	No	Antananarivo urbaine	No	Yes	Yes	No	No	No	64	≥50	No	2016		No	No	No										Yes	No	Yes	No	9	17	12-23mois	No	No	Yes	No	No	No	No		No	No	No	No	No	Masculin	No	No
276	No	No	Antananarivo urbaine	No	Yes	No	Yes	No	No	22	15-24	Yes	2015		No	No	No	≥100	≥200	No	No	No	Yes	No	200-349	200-349	No	Yes	Yes	No	192	25	24-35mois	No	No	No	No	Yes	No	No	coiffeuse	Yes	No	No	No	No	Féminin	No	No
329	No	No	Antananarivo urbaine	No	Yes	No	Yes	No	No	21	15-24	No	2014		No	No	No	≥100	≥200	No	No	No	No	Yes	350-499	350-499	No	No	Yes	No	9	33	24-35mois	No	No	No	No	Yes	No	No		No	No	Yes	No	No	Masculin	No	No
207	No	No	Antananarivo urbaine	No	Yes	No	No	Yes	No	34	25-39	No	2016		Yes	No	No										No	No	Yes	No	9	17	12-23mois	No	No	No	Yes	No	No	No	TDS	Yes	No	No	No	No	Masculin	No	No
441	No	No	Antananarivo urbaine	No	Yes	No	Yes	No	No	20	15-24	Yes	2012		Yes	No	No	≥100	≥200	No	No	No	No	Yes	350-499	350-499	No	No	No	No	223	56	≥36mois	No	No	No	No	Yes	No	Yes	commercant	Yes	No	No	No	No	Masculin	No	No
469	Yes	No	Hors Antananarivo	No	No	No	Yes	No	No	24	15-24	No	2010		No	No	No										No	Yes	Yes	No	9	81	≥36mois	No	No	No	No	Yes	No	No	enseignant	Yes	No	No	No	No	Masculin	No	No
348	No	No	Antananarivo urbaine	No	Yes	No	No	Yes	No	27	25-39	Yes	2014		No	No	No										No	Yes	Yes	No	131	36	≥36mois	No	No	No	No	Yes	No	No		No	No	No	No	No	Masculin	No	No
240	No	No	Antananarivo urbaine	No	Yes	No	No	Yes	No	26	25-39	No	2015		No	No	No	≥100	≥200	No	No	No	No	Yes	350-499	350-499	No	Yes	Yes	No	282	20	12-23mois	No	No	Yes	No	No	No	No	menagere	Yes	No	No	No	No	Féminin	No	No
211	No	No	Antananarivo urbaine	No	Yes	No	No	Yes	No	30	25-39	No	2012		No	No	No										Yes	No	Yes	No	1470	17	12-23mois	No	No	No	Yes	No	No	No		No	No	No	Yes	No	Féminin	Yes	No
267	Yes	No	Hors Antananarivo	No	No	No	No	Yes	No	28	25-39	No	2015		No	No	No	≥100	≥200	No	No	No	No	Yes	350-499	350-499	No	No	Yes	No	9	24	24-35mois	No	Yes	No	No	No	No	No	direteur	Yes	No	No	No	No	Féminin	No	No
440	No	No	Antananarivo urbaine	No	Yes	No	No	Yes	No	25	25-39	No	2013		No	No	No										Yes	No	Yes	No	9	56	≥36mois	No	Yes	No	No	No	No	No		No	No	No	No	No	Féminin	No	No
209	Yes	No	Hors Antananarivo	No	No	No	Yes	No	No	24	15-24	Yes	2016		No	No	No	≥100	≥200	No	No	No	Yes	No	200-349	200-349	No	Yes	Yes	No	9	17	12-23mois	No	No	No	No	Yes	No	No		No	No	Yes	No	No	Masculin	No	No
241	No	Yes	Non documentée	No	No	No	No	Yes	No	26	25-39	No	2016		No	No	No	≥100	<200	No	No	Yes	No	No	100-199	100-199	No	No	Yes	No	9	20	12-23mois	No	No	No	No	Yes	No	No	receptionniste	Yes	No	No	No	No	Masculin	No	Yes
17	No	No	Antananarivo urbaine	No	Yes	No	No	Yes	No	25	25-39	No	2016		No	No	No										No	Yes	Yes	No	340	0.1	<6mois	No	No	No	Yes	No	No	No	TDS	Yes	No	No	No	No	Féminin	No	No
338	No	No	Antananarivo urbaine	No	Yes	No	Yes	No	No	24	15-24	Yes	2014		No	No	No	≥100	≥200	No	No	No	No	Yes	350-499	350-499	Yes	No	Yes	No	9	34	24-35mois	No	No	No	No	Yes	No	No		No	No	Yes	No	No	Masculin	No	No
171	No	No	Antananarivo urbaine	No	Yes	No	Yes	No	No	23	15-24	No	2016		No	No	No										No	Yes	Yes	No	9	13	12-23mois	No	No	No	Yes	No	No	No		No	No	Yes	No	No	Masculin	No	No
387	No	No	Antananarivo urbaine	No	Yes	No	No	No	Yes	41	40-49	No	2014		No	No	No										Yes	No	Yes	No	9	44	≥36mois	No	No	No	Yes	No	No	No	secretaire	Yes	No	No	No	No	Féminin	No	No
176	No	No	Antananarivo urbaine	No	Yes	No	No	Yes	No	25	25-39	No	2016		Yes	No	No	≥100	≥200	No	No	No	Yes	No	200-349	200-349	No	No	Yes	No	9	13	12-23mois	No	No	Yes	No	No	No	No		No	No	Yes	No	No	Masculin	No	No
23	No	Yes	Non documentée	No	No	No	No	Yes	No	30	25-39	No	2013		No	No	No											Yes	Yes	No	1685	0.1	<6mois	No	No	No	No	Yes	No	No		No	No	No	No	No	Féminin	No	No
20	No	No	Antananarivo urbaine	No	Yes	No	Yes	No	No	24	15-24	No	2013		No	No	No	≥100	<200	No	No	Yes	No	No	100-199	100-199	No	Yes	Yes	No	1566	0.1	<6mois	No	Yes	No	No	No	No	No		No	No	No	No	No	Féminin	No	No
128	Yes	No	Hors Antananarivo	No	No	No	No	Yes	No	32	25-39	No	2012		No	No	No	≥100	≥200	No	No	No	No	Yes	350-499	350-499		Yes	Yes	No	1736	8	6-11mois	No	No	No	Yes	No	No	No	magasinier	Yes	No	No	No	No	Masculin	No	No
277	No	No	Antananarivo urbaine	No	Yes	No	Yes	No	No	19	15-24	No	2015		No	No	No	≥100	≥200	No	No	No	No	Yes	350-499	350-499	No	Yes	Yes	No	9	25	24-35mois	No	No	No	No	Yes	No	No		No	No	No	No	No	Masculin	No	No
154	No	No	Antananarivo urbaine	No	Yes	No	No	Yes	No	28	25-39	Yes	2016		No	No	No										No	No	Yes	No	9	12	12-23mois	No	No	No	Yes	No	No	No		No	No	Yes	No	No	Masculin	No	No
59	No	No	Antananarivo périphérie	Yes	No	Yes	No	No	No	52	≥50	Yes	2016		No	No	No	≥100	<200	No	No	Yes	No	No	100-199	100-199	No	No	Yes	No	509	0.1	<6mois	Yes	No	No	No	No	No	No	astrologue	Yes	No	No	Yes	No	Masculin	No	No
36	No	No	Antananarivo urbaine	No	Yes	No	No	Yes	No	27	25-39	No	2014		No	No	No	<100	<200	Yes	No	No	No	No	<100	<100		No	Yes	No	1048	0.1	<6mois	No	No	No	Yes	No	No	No	serveur	Yes	No	No	No	No	Féminin	No	No
37	No	No	Antananarivo urbaine	No	Yes	No	Yes	No	No	19	15-24	Yes	2016		Yes	No	No	≥100	≥200	No	No	No	No	Yes	350-499	350-499	No	No	Yes	No	533	0.1	<6mois	No	No	No	Yes	No	No	No		No	No	Yes	No	No	Masculin	No	No
5	No	No	Antananarivo périphérie	Yes	No	No	Yes	No	No	24	15-24	Yes	2015		Yes	No	No	≥100	≥200	No	No	No	Yes	No	200-349	200-349		Yes	No	No	978	0.1	<6mois	No	No	No	No	Yes	No	No		No	No	No	No	No	Masculin	No	No
330	No	No	Antananarivo urbaine	No	Yes	No	No	No	Yes	43	40-49	Yes	2014		No	No	No	≥100	≥200	No	Yes	No	No	No	≥500	≥500	No	Yes	Yes	No	9	33	24-35mois	No	No	No	No	Yes	No	No	TDS	Yes	No	No	No	No	Féminin	No	No
40	Yes	No	Hors Antananarivo	No	No	Yes	No	No	No	55	≥50	No	2014		No	No	No	≥100	≥200	No	No	No	No	Yes	350-499	350-499		No	No	No	1321	0.1	<6mois	No	No	No	No	Yes	No	No		No	No	No	No	No	Masculin	No	No
273	No	Yes	Non documentée	No	No	Yes	No	No	No	58	≥50	Yes	2015		No	No	No	≥100	≥200	No	No	No	Yes	No	200-349	200-349	No	No	No	No	9	25	24-35mois	No	No	No	No	Yes	No	No		No	No	No	No	No	Masculin	No	No
190	Yes	No	Hors Antananarivo	No	No	Yes	No	No	No	58	≥50	No	2016		No	No	No										No	Yes	Yes	No	9	15	12-23mois	No	No	No	No	Yes	No	No	couturier	Yes	No	No	No	No	Féminin	No	No
47	Yes	No	Hors Antananarivo	No	No	No	Yes	No	No	20	15-24	No	2016		No	No	No										No	No	Yes	No	356	0.1	<6mois	No	Yes	No	No	No	No	No	commercant	Yes	No	No	No	No	Féminin	No	No
409	No	No	Antananarivo urbaine	No	Yes	No	Yes	No	No	24	15-24	No	2013		No	No	No	≥100	≥200	No	No	No	Yes	No	200-349	200-349	No	No	Yes	No	9	49	≥36mois	No	No	No	No	Yes	No	No	sage femme	Yes	No	No	No	No	Féminin	No	No
19	No	No	Antananarivo urbaine	No	Yes	No	Yes	No	No	23	15-24	No	2013		No	No	No	≥100	≥200	No	Yes	No	No	No	≥500	≥500		Yes	Yes	No	1714	0.1	<6mois	No	Yes	No	No	No	No	No		No	No	No	No	No	Féminin	No	No
133	No	No	Antananarivo urbaine	No	Yes	No	No	Yes	No	26	25-39	Yes	2016		No	No	No										No	No	Yes	No	101	9	6-11mois	No	No	No	Yes	No	No	No	commercant	Yes	No	No	Yes	No	Masculin	No	No
51	No	No	Antananarivo périphérie	Yes	No	No	Yes	No	No	19	15-24	No	2016		No	No	No										No	Yes	No	No	425	0.1	<6mois	No	No	No	No	Yes	No	No	TDS	Yes	No	No	No	No	Féminin	No	No
254	No	No	Antananarivo urbaine	No	Yes	No	Yes	No	No	19	15-24	No	2015		Yes	No	No	≥100	<200	No	No	Yes	No	No	100-199	100-199	No	No	Yes	No	9	23	12-23mois	No	No	No	Yes	No	No	No		No	No	Yes	No	No	Masculin	No	No
29	No	No	Antananarivo urbaine	No	Yes	No	Yes	No	No	23	15-24	No	2016		No	No	No	≥100	≥200	No	No	No	No	Yes	350-499	350-499	No	Yes	Yes	No	623	0.1	<6mois	No	No	No	No	Yes	No	No		No	No	Yes	No	No	Féminin	No	No
186	No	No	Antananarivo périphérie	Yes	No	No	No	Yes	No	26	25-39	No	2016		No	No	No										No	Yes	Yes	No	9	15	12-23mois	No	No	Yes	No	No	No	No		No	No	No	No	No	Féminin	No	No
394	No	Yes	Non documentée	No	No	No	No	Yes	No	32	25-39	No	2013		No	No	No										Yes	No	Yes	No	9	46	≥36mois	Yes	No	No	No	No	No	No	commercant	Yes	No	No	No	No	Masculin	No	No
395	Yes	No	Hors Antananarivo	No	No	No	No	Yes	No	25	25-39	No	2012		No	No	No										No	No	Yes	No	404	46	≥36mois	No	No	No	No	Yes	No	No	cultivateur	Yes	No	No	No	No	Masculin	No	No
228	No	No	Antananarivo urbaine	No	Yes	No	No	Yes	No	27	25-39	No	2016		Yes	No	No	≥100	≥200	No	No	No	Yes	No	200-349	200-349	No	No	Yes	No	9	19	12-23mois	No	No	No	No	Yes	No	No		No	No	No	No	No	Masculin	No	No
50	No	No	Antananarivo urbaine	No	Yes	No	No	Yes	No	34	25-39	No	2010		No	No	No	≥100	≥200	No	No	No	No	Yes	350-499	350-499		No	Yes	No	2503	0.1	<6mois	No	No	No	No	Yes	No	No		No	No	Yes	No	No	Masculin	Yes	No
213	No	No	Antananarivo urbaine	No	Yes	No	No	Yes	No	36	25-39	Yes	2016		No	No	No	≥100	≥200	No	No	No	Yes	No	200-349	200-349	No	Yes	Yes	No	9	17	12-23mois	No	No	No	No	Yes	No	No	medecin	Yes	No	No	No	No	Masculin	No	No
11	No	No	Antananarivo urbaine	No	Yes	No	No	Yes	No	25	25-39	No	2016		Yes	No	No										No	Yes	Yes	No	308	0.1	<6mois	No	No	No	No	Yes	No	No		No	No	No	No	No	Masculin	No	No
398	No	No	Antananarivo urbaine	No	Yes	No	No	Yes	No	26	25-39	Yes	2013		No	No	No	≥100	≥200	No	Yes	No	No	No	≥500	≥500	No	No	Yes	No	9	48	≥36mois	No	No	No	No	Yes	No	No	couturier	Yes	No	No	No	No	Masculin	No	No
227	No	No	Antananarivo urbaine	No	Yes	No	No	Yes	No	28	25-39	Yes	2016		No	No	No	≥100	≥200	No	Yes	No	No	No	≥500	≥500	No	Yes	Yes	No	9	19	12-23mois	No	No	No	Yes	No	No	No		No	No	No	No	No	Masculin	No	No
417	Yes	No	Hors Antananarivo	No	No	No	Yes	No	No	19	15-24	No	2013		Yes	No	No	≥100	≥200	No	No	No	No	Yes	350-499	350-499	No	No	Yes	No	9	51	≥36mois	No	No	No	No	Yes	No	No		No	No	No	No	No	Masculin	No	No
430	No	No	Antananarivo périphérie	Yes	No	No	No	Yes	No	37	25-39	No	2011		No	No	No										No	Yes	Yes	No	648	54	≥36mois	No	No	No	No	Yes	No	No	cuisinier	Yes	No	No	No	No	Masculin	No	No
135	No	No	Antananarivo urbaine	No	Yes	No	No	Yes	No	33	25-39	No	2016		No	No	No										No	No	Yes	No	131	9	6-11mois	No	No	No	No	Yes	No	No	religion	Yes	No	No	No	No	Féminin	No	No
470	Yes	No	Hors Antananarivo	No	No	No	Yes	No	No	22	15-24	No	2010		No	No	No	≥100	≥200	No	Yes	No	No	No	≥500	≥500	Yes	No	No	No	9	81	≥36mois	No	Yes	No	No	No	No	No	artiste	Yes	No	No	No	No	Féminin	No	No
451	Yes	No	Hors Antananarivo	No	No	No	Yes	No	No	22	15-24	No	2012		Yes	No	No										Yes	No	Yes	No	9	64	≥36mois	No	No	No	No	Yes	No	No	commercant	Yes	No	No	No	No	Masculin	No	No
396	No	No	Antananarivo urbaine	No	Yes	No	No	Yes	No	39	25-39	No	2013		No	No	No	≥100	<200	No	No	Yes	No	No	100-199	100-199	Yes	No	Yes	No	9	47	≥36mois	No	No	No	Yes	No	No	No	commercant	Yes	No	No	Yes	No	Féminin	No	No
252	No	Yes	Non documentée	No	No	No	No	Yes	No	31	25-39	No	2015		No	No	No	≥100	≥200	No	Yes	No	No	No	≥500	≥500	No	Yes	No	No	9	22	12-23mois	No	No	No	No	Yes	No	No	informaticien	Yes	No	No	No	No	Masculin	No	No
438	No	No	Antananarivo périphérie	Yes	No	No	Yes	No	No	18	15-24	Yes	2013		No	No	No	≥100	<200	No	No	Yes	No	No	100-199	100-199	Yes	No	Yes	No	9	56	≥36mois	No	No	No	Yes	No	No	No		No	No	Yes	No	No	Masculin	No	No
433	No	No	Antananarivo périphérie	Yes	No	No	No	Yes	No	34	25-39	Yes	2013		No	No	No	≥100	≥200	No	No	No	Yes	No	200-349	200-349	Yes	No	Yes	No	9	54	≥36mois	No	Yes	No	No	No	No	Yes	commercant	Yes	No	No	No	No	Féminin	No	No
124	No	No	Antananarivo urbaine	No	Yes	No	Yes	No	No	20	15-24	No	2016		No	No	No										No	No	Yes	No	70	8	6-11mois	No	No	No	Yes	No	No	No	zone france	Yes	No	No	No	No	Masculin	No	No
196	No	No	Antananarivo périphérie	Yes	No	No	No	Yes	No	25	25-39	No	2016		No	No	No	≥100	≥200	No	No	No	Yes	No	200-349	200-349	No	No	Yes	No	131	15	12-23mois	Yes	No	No	No	No	No	No		No	No	Yes	No	No	Masculin	No	No
94	Yes	No	Hors Antananarivo	No	No	No	No	Yes	No	28	25-39	No	2013		No	No	No											Yes	Yes	No	1596	3	<6mois	No	No	No	No	Yes	No	No		No	No	No	No	No	Masculin	No	No
193	No	No	Antananarivo urbaine	No	Yes	No	No	Yes	No	34	25-39	No	2016		No	No	No										No	Yes	No	No	9	15	12-23mois	Yes	No	No	No	No	No	No	macon	Yes	No	No	No	No	Masculin	No	No
103	No	No	Antananarivo périphérie	Yes	No	No	No	No	Yes	41	40-49	No	2014		No	No	No	≥100	≥200	No	No	No	No	Yes	350-499	350-499		Yes	Yes	No	893	4	<6mois	No	No	No	Yes	No	No	No	cuisinier	Yes	No	No	No	No	Masculin	No	No
98	No	No	Antananarivo urbaine	No	Yes	No	Yes	No	No	19	15-24	No	2016		No	No	No										No	Yes	Yes	No	192	4	<6mois	No	No	No	No	Yes	No	No	TDS	Yes	No	No	No	No	Féminin	No	No
100	No	Yes	Non documentée	No	No	No	No	No	Yes	47	40-49	No	2013		No	No	No											No	No	No	1378	4	<6mois	No	No	No	Yes	No	No	No	commercant	Yes	No	No	No	No	Masculin	No	No
61	No	No	Antananarivo urbaine	No	Yes	No	Yes	No	No	22	15-24	No	2012		Yes	No	No	≥100	≥200	No	No	No	No	Yes	350-499	350-499		No	Yes	No	1740	0.1	<6mois	No	No	No	Yes	No	No	No		No	No	No	No	No	Masculin	No	No
482	No	No	Antananarivo urbaine	No	Yes	No	No	Yes	No	26	25-39	No	2010		No	No	No	≥100	≥200	No	No	No	Yes	No	200-349	200-349	Yes	No	Yes	No	9	88	≥36mois	No	No	No	Yes	No	No	No	guide touristique	Yes	No	No	No	No	Masculin	Yes	No
308	No	No	Antananarivo urbaine	No	Yes	No	Yes	No	No	17	15-24	Yes	2015		No	No	No	≥100	≥200	No	No	No	No	Yes	350-499	350-499	No	No	Yes	No	9	30	24-35mois	No	No	No	Yes	No	No	No		No	No	Yes	No	No	Masculin	No	No
105	No	No	Antananarivo périphérie	Yes	No	No	Yes	No	No	17	15-24	No	2015		No	No	No	≥100	≥200	No	Yes	No	No	No	≥500	≥500		Yes	Yes	No	820	5	<6mois	No	No	No	No	Yes	No	No		No	No	Yes	No	No	Masculin	No	No
270	No	No	Antananarivo périphérie	Yes	No	No	No	Yes	No	30	25-39	No	2014		No	No	No	≥100	≥200	No	No	No	Yes	No	200-349	200-349	No	Yes	Yes	No	282	24	24-35mois	No	No	No	Yes	No	No	No	patissier	Yes	No	No	Yes	No	Masculin	No	No
107	No	No	Antananarivo urbaine	No	Yes	No	Yes	No	No	19	15-24	No	2013		No	No	No	≥100	≥200	No	Yes	No	No	No	≥500	≥500		No	No	No	1470	5	<6mois	No	No	No	No	Yes	No	No	TDS	Yes	No	No	No	No	Féminin	No	No
165	No	No	Antananarivo périphérie	Yes	No	No	No	Yes	No	28	25-39	Yes	2016		No	No	No										No	No	Yes	No	9	12	12-23mois	No	No	No	No	Yes	No	Yes	TDS	Yes	No	No	No	No	Féminin	No	No
1	No	No	Antananarivo urbaine	No	Yes	No	No	No	Yes	47	40-49	No	2013		No	No	No	≥100	≥200	No	Yes	No	No	No	≥500	≥500		No	Yes	No	1517	0.1	<6mois	No	No	No	Yes	No	No	No	militaire	Yes	No	No	No	No	Masculin	No	No
222	No	No	Antananarivo urbaine	No	Yes	No	No	Yes	No	27	25-39	No	2016		Yes	No	No	≥100	≥200	No	No	No	Yes	No	200-349	200-349	No	No	Yes	No	9	18	12-23mois	No	No	No	Yes	No	No	No	animateur	Yes	No	No	No	No	Masculin	No	No
111	No	No	Antananarivo urbaine	No	Yes	No	Yes	No	No	21	15-24	Yes	2016		No	No	No	≥100	<200	No	No	Yes	No	No	100-199	100-199	No	Yes	Yes	No	466	5	<6mois	No	Yes	No	No	No	No	No		No	No	Yes	No	No	Féminin	No	No
442	No	Yes	Non documentée	No	No	No	No	Yes	No	25	25-39	No	2012		No	No	No	≥100	≥200	No	Yes	No	No	No	≥500	≥500	Yes	No	Yes	No	9	57	≥36mois	No	No	No	Yes	No	No	No	coiffeur	Yes	No	No	No	No	Féminin	No	No
197	No	No	Antananarivo urbaine	No	Yes	No	No	No	Yes	47	40-49	No	2016		No	No	No										No	Yes	Yes	No	9	16	12-23mois	No	No	Yes	No	No	No	No	ingenieur	Yes	No	No	No	No	Féminin	No	No
201	No	No	Antananarivo urbaine	No	Yes	No	No	Yes	No	25	25-39	Yes	2015		No	No	No	≥100	≥200	No	Yes	No	No	No	≥500	≥500	No	Yes	No	No	435	16	12-23mois	No	No	No	No	Yes	No	No	TDS	Yes	No	No	No	No	Féminin	No	No
183	No	No	Antananarivo périphérie	Yes	No	No	No	Yes	No	29	25-39	No	2016		No	No	No	≥100	≥200	No	No	No	No	Yes	350-499	350-499	No	No	Yes	No	9	14	12-23mois	No	No	No	Yes	No	No	No	chauffeur	Yes	No	No	No	No	Féminin	No	No
272	No	No	Antananarivo urbaine	No	Yes	No	No	Yes	No	33	25-39	No	2015		Yes	No	No										No	No	Yes	No	9	24	24-35mois	No	No	No	Yes	No	No	No	agent securite	Yes	No	No	No	No	Masculin	No	No
146	Yes	No	Hors Antananarivo	No	No	No	No	No	Yes	48	40-49	No	2015	HIVAN	No	No	No	≥100	≥200	No	No	No	Yes	No	200-349	200-349	No	No	Yes	No	588	10	6-11mois	No	No	No	Yes	No	No	No	enseignant	Yes	No	No	Yes	No	Féminin	No	No
243	No	No	Antananarivo urbaine	No	Yes	No	No	Yes	No	26	25-39	No	2015		Yes	No	No										No	No	Yes	No	9	21	12-23mois	No	No	No	Yes	No	No	No	charge de clientele	Yes	No	No	Yes	No	Masculin	No	No
432	No	No	Antananarivo périphérie	Yes	No	No	No	Yes	No	33	25-39	Yes	2013		Yes	No	No	≥100	≥200	No	No	No	No	Yes	350-499	350-499	No	No	Yes	No	9	54	≥36mois	No	No	No	Yes	No	No	No	serveur	Yes	No	No	Yes	No	Masculin	No	No
341	Yes	No	Hors Antananarivo	No	No	No	No	Yes	No	36	25-39	Yes	2014		Yes	No	No	≥100	≥200	No	No	No	No	Yes	350-499	350-499	No	No	Yes	No	9	34	24-35mois	No	No	No	Yes	No	No	No	zone france	Yes	No	No	No	No	Masculin	No	No
328	No	No	Antananarivo urbaine	No	Yes	No	Yes	No	No	23	15-24	Yes	2014		No	No	No	≥100	≥200	No	No	No	No	Yes	350-499	350-499	No	Yes	Yes	No	9	33	24-35mois	No	No	No	No	Yes	No	No	mecanicien	Yes	No	No	No	No	Masculin	No	No
363	No	No	Antananarivo urbaine	No	Yes	No	No	Yes	No	28	25-39	No	2013		Yes	No	No										No	No	Yes	No	192	40	≥36mois	No	No	No	No	Yes	No	No	marin	Yes	No	No	No	No	Masculin	Yes	No
78	Yes	No	Hors Antananarivo	No	No	No	No	No	Yes	45	40-49	No	2015		No	No	No	≥100	≥200	No	No	No	No	Yes	350-499	350-499		No	Yes	No	734	2	<6mois	No	No	No	Yes	No	No	No	eleveur	Yes	No	No	Yes	No	Féminin	No	No
82	No	Yes	Non documentée	No	No	No	No	Yes	No	27	25-39	Yes	2014		Yes	No	No	≥100	≥200	No	No	No	Yes	No	200-349	200-349	No	Yes	Yes	No	1227	2	<6mois	No	No	Yes	No	No	No	No	cultivateur	Yes	No	No	No	No	Masculin	No	No
74	No	No	Antananarivo urbaine	No	Yes	No	No	Yes	No	27	25-39	Yes	2015		No	No	No	≥100	≥200	No	Yes	No	No	No	≥500	≥500		Yes	Yes	No	621	2	<6mois	No	No	No	No	Yes	No	No	TDS	Yes	No	No	No	No	Féminin	No	No
141	No	No	Antananarivo urbaine	No	Yes	No	No	Yes	No	26	25-39	Yes	2015		No	No	No	≥100	≥200	No	Yes	No	No	No	≥500	≥500		Yes	Yes	No	466	9	6-11mois	No	No	No	No	Yes	No	No	TDS	Yes	No	No	No	No	Féminin	No	No
106	No	No	Antananarivo périphérie	Yes	No	No	Yes	No	No	22	15-24	No	2016		No	No	No										No	Yes	Yes	No	363	5	<6mois	No	Yes	No	No	No	No	No	zone france	Yes	No	No	No	No	Féminin	No	No
109	No	No	Antananarivo urbaine	No	Yes	No	Yes	No	No	22	15-24	Yes	2015		Yes	No	No	≥100	≥200	No	Yes	No	No	No	≥500	≥500	No	Yes	No	No	832	5	<6mois	No	No	No	No	Yes	No	No		Yes	No	No	No	No	Masculin	No	No
295	No	No	Antananarivo périphérie	Yes	No	No	No	Yes	No	39	25-39	No	2015		No	No	No										No	Yes	Yes	No	9	28	24-35mois	No	No	Yes	No	No	No	No	sapeur pompier	Yes	No	No	No	No	Masculin	No	No
236	No	No	Antananarivo urbaine	No	Yes	No	No	Yes	No	29	25-39	Yes	2015		Yes	No	No	≥100	≥200	No	Yes	No	No	No	≥500	≥500	No	No	Yes	No	223	20	12-23mois	No	No	No	No	Yes	No	No		No	No	Yes	No	No	Masculin	No	No
238	No	No	Antananarivo urbaine	No	Yes	No	No	Yes	No	39	25-39	No	2016		No	No	No	≥100	≥200	No	Yes	No	No	No	≥500	≥500	No	Yes	No	No	9	20	12-23mois	No	No	No	No	Yes	No	No		No	No	No	No	No	Féminin	No	No
483	No	No	Antananarivo urbaine	No	Yes	No	Yes	No	No	23	15-24	No	2010		No	No	No	≥100	≥200	No	No	No	Yes	No	200-349	200-349	Yes	No	Yes	No	9	89	≥36mois	No	No	No	Yes	No	No	No		No	No	Yes	No	No	Féminin	No	No
271	Yes	No	Hors Antananarivo	No	No	No	Yes	No	No	20	15-24	Yes	2014		Yes	No	No	≥100	≥200	No	Yes	No	No	No	≥500	≥500	No	No	Yes	No	557	24	24-35mois	No	No	No	No	Yes	No	No		No	No	No	No	No	Masculin	No	No
446	No	No	Antananarivo urbaine	No	Yes	No	No	Yes	No	31	25-39	No	2012		No	No	No										Yes	No	Yes	No	282	58	≥36mois	No	No	No	Yes	No	No	No		No	No	No	No	No	Masculin	No	No
224	No	No	Antananarivo urbaine	No	Yes	No	No	Yes	No	32	25-39	Yes	2016		No	No	No	≥100	≥200	No	Yes	No	No	No	≥500	≥500	No	No	No	No	9	19	12-23mois	No	No	No	Yes	No	No	No	commercant	Yes	No	No	No	No	Féminin	No	No
299	No	No	Antananarivo urbaine	No	Yes	No	Yes	No	No	19	15-24	Yes	2014		No	No	No	≥100	≥200	No	No	No	No	Yes	350-499	350-499		No	Yes	No	496	28	24-35mois	No	No	No	No	Yes	No	No	serveur	Yes	No	No	No	No	Masculin	No	No
479	No	No	Antananarivo périphérie	Yes	No	No	Yes	No	No	22	15-24	No	2010		Yes	No	No	≥100	≥200	No	No	No	No	Yes	350-499	350-499	Yes	No	Yes	No	9	87	≥36mois	No	No	No	No	Yes	No	No		No	No	No	No	No	Masculin	No	No
239	No	No	Antananarivo périphérie	Yes	No	No	Yes	No	No	24	15-24	No	2016		No	No	No	≥100	≥200	No	Yes	No	No	No	≥500	≥500	Yes	No	Yes	No	9	20	12-23mois	No	No	No	No	Yes	No	No		No	No	Yes	No	No	Masculin	No	No
248	No	No	Antananarivo urbaine	No	Yes	No	Yes	No	No	22	15-24	No	2015		No	No	No	≥100	≥200	No	No	No	Yes	No	200-349	200-349	No	No	Yes	No	9	22	12-23mois	No	No	No	No	Yes	No	No		No	No	Yes	No	No	Masculin	No	No
122	No	No	Antananarivo urbaine	No	Yes	No	Yes	No	No	21	15-24	Yes	2014		No	No	No	≥100	≥200	No	No	No	Yes	No	200-349	200-349	No	No	Yes	No	797	8	6-11mois	No	No	No	No	Yes	No	No		No	No	Yes	No	No	Masculin	No	No
293	No	No	Antananarivo périphérie	Yes	No	No	No	Yes	No	38	25-39	No	2015		No	No	No	≥100	<200	No	No	Yes	No	No	100-199	100-199	No	No	Yes	No	9	28	24-35mois	Yes	No	No	No	No	No	No	chercheur Tsimbazaza parc	Yes	No	No	No	No	Masculin	No	No
173	No	No	Antananarivo urbaine	No	Yes	No	No	Yes	No	26	25-39	No	2016		No	No	No										No	No	Yes	No	9	13	12-23mois	No	No	No	No	Yes	No	No		No	No	No	No	No	Masculin	No	No
174	No	No	Antananarivo urbaine	No	Yes	No	No	Yes	No	28	25-39	Yes	2014		No	No	No	≥100	≥200	No	No	No	No	Yes	350-499	350-499	Yes	No	Yes	No	633	13	12-23mois	No	No	No	No	Yes	No	No	guide touristique	Yes	No	No	No	No	Masculin	No	No
191	No	No	Antananarivo urbaine	No	Yes	No	No	Yes	No	29	25-39	Yes	2016		No	No	No										No	No	Yes	No	9	15	12-23mois	No	No	No	No	Yes	No	No		No	No	Yes	No	No	Masculin	Yes	No
481	No	Yes	Non documentée	No	No	No	Yes	No	No	14	15-24	No	2010		Yes	No	No	≥100	≥200	No	No	No	Yes	No	200-349	200-349	Yes	Yes	Yes	No	9	87	≥36mois	No	No	No	No	Yes	No	No		No	No	Yes	No	No	Masculin	No	No
130	No	No	Antananarivo urbaine	No	Yes	No	Yes	No	No	18	15-24	No	2016		Yes	No	No										No	Yes	Yes	No	192	8	6-11mois	No	No	No	Yes	No	No	No		Yes	No	No	No	No	Masculin	No	No
331	No	No	Antananarivo urbaine	No	Yes	No	No	Yes	No	35	25-39	No	2014		No	No	No	≥100	≥200	No	No	No	No	Yes	350-499	350-499	No	No	Yes	No	9	33	24-35mois	No	No	Yes	No	No	No	No	commercant	Yes	No	No	No	No	Féminin	No	No
48	No	No	Antananarivo urbaine	No	Yes	No	No	Yes	No	26	25-39	No	2016		No	No	No										No	Yes	Yes	No	476	0.1	<6mois	No	No	No	No	Yes	No	No	TDS	Yes	No	No	No	No	Féminin	No	No
237	No	No	Antananarivo urbaine	No	Yes	No	Yes	No	No	17	15-24	No	2016		No	No	No	≥100	≥200	No	Yes	No	No	No	≥500	≥500	No	Yes	Yes	No	9	20	12-23mois	No	No	No	No	Yes	No	No		No	No	Yes	No	No	Féminin	No	No
84	No	No	Antananarivo urbaine	No	Yes	No	No	Yes	No	25	25-39	Yes	2015		Yes	No	No	≥100	≥200	No	No	No	Yes	No	200-349	200-349		No	Yes	No	892	2	<6mois	No	No	No	Yes	No	No	No		No	No	Yes	Yes	No	Masculin	No	No
123	Yes	No	Hors Antananarivo	No	No	No	No	Yes	No	31	25-39	No	2012		No	No	No	≥100	≥200	No	No	No	No	Yes	350-499	350-499	No	Yes	No	No	1798	8	6-11mois	No	Yes	No	No	No	No	No		No	No	No	No	No	Féminin	No	No
458	No	No	Antananarivo urbaine	No	Yes	No	No	No	Yes	43	40-49	No	2012		No	No	No	≥100	<200	No	No	Yes	No	No	100-199	100-199	Yes	No	Yes	No	9	68	≥36mois	No	No	No	Yes	No	No	No	commercant	Yes	No	No	No	No	Masculin	No	No
202	No	No	Antananarivo urbaine	No	Yes	No	No	Yes	No	27	25-39	No	2016		No	No	No										Yes	No	Yes	No	9	16	12-23mois	No	No	Yes	No	No	No	No		No	No	No	No	No	Féminin	No	No
189	No	No	Antananarivo urbaine	No	Yes	No	Yes	No	No	23	15-24	No	2014		Yes	No	No	≥100	≥200	No	No	No	Yes	No	200-349	200-349	No	No	Yes	No	679	15	12-23mois	No	No	Yes	No	No	No	No	chauffeur	Yes	No	No	No	No	Masculin	Yes	No
115	No	No	Antananarivo périphérie	Yes	No	No	No	Yes	No	25	25-39	No	2014		Yes	No	No	≥100	≥200	No	No	No	No	Yes	350-499	350-499	No	Yes	No	No	978	6	6-11mois	No	No	No	No	Yes	No	Yes	cuisinier	Yes	No	No	No	No	Masculin	No	No
317	No	No	Antananarivo périphérie	Yes	No	No	No	Yes	No	33	25-39	No	2015		Yes	No	No	≥100	≥200	No	No	No	No	Yes	350-499	350-499	Yes	Yes	Yes	No	9	31	24-35mois	No	No	No	No	Yes	No	No	masseur	Yes	No	No	No	No	Masculin	No	No
264	No	No	Antananarivo urbaine	No	Yes	No	No	Yes	No	25	25-39	No	2014		No	No	No										No	Yes	Yes	No	466	24	24-35mois	No	No	No	No	Yes	No	No	TDS	Yes	No	No	No	No	Féminin	No	No
355	No	Yes	Non documentée	No	No	No	No	Yes	No	30	25-39	Yes	2014		No	No	No										No	No	Yes	No	9	38	≥36mois	No	No	No	No	Yes	No	No		No	No	Yes	No	No	Masculin	No	No
477	No	No	Antananarivo périphérie	Yes	No	No	No	Yes	No	25	25-39	No	2010		No	No	No	≥100	≥200	No	No	No	Yes	No	200-349	200-349	Yes	Yes	Yes	No	9	85	≥36mois	No	No	No	Yes	No	No	No	receptioniste	Yes	No	No	No	No	Masculin	No	No
150	No	No	Antananarivo périphérie	Yes	No	No	No	No	Yes	47	40-49	No	2016		No	No	No										Yes	Yes	Yes	No	9	11	6-11mois	No	No	No	No	Yes	No	No	cuisinier	Yes	No	No	No	No	Masculin	No	No
33	No	No	Antananarivo urbaine	No	Yes	No	Yes	No	No	24	15-24	No	2013		No	No	No	≥100	≥200	No	No	No	No	Yes	350-499	350-499		Yes	Yes	No	1478	0.1	<6mois	No	Yes	No	No	No	No	No		No	No	No	No	No	Féminin	No	No
218	Yes	No	Hors Antananarivo	No	No	No	No	No	Yes	42	40-49	No	2016		No	No	No	<100	<200	Yes	No	No	No	No	<100	<100	No	No	Yes	No	9	17	12-23mois	No	No	No	Yes	No	No	No	directeur ecole	Yes	No	No	Yes	No	Masculin	Yes	No
339	Yes	No	Hors Antananarivo	No	No	No	Yes	No	No	20	15-24	Yes	2013		Yes	No	No	≥100	≥200	No	Yes	No	No	No	≥500	≥500	No	No	Yes	No	466	34	24-35mois	No	No	No	No	Yes	No	No		No	No	Yes	No	No	Masculin	No	No
350	No	No	Antananarivo périphérie	Yes	No	No	Yes	No	No	23	15-24	No	2014		No	No	No	≥100	≥200	No	Yes	No	No	No	≥500	≥500	No	No	Yes	No	9	36	≥36mois	No	No	No	No	Yes	No	No		No	No	No	No	No	Féminin	No	No
144	No	No	Antananarivo périphérie	Yes	No	No	No	No	Yes	44	40-49	No	2016		Yes	No	No										No	Yes	Yes	No	9	9	6-11mois	No	No	No	No	Yes	No	No	zone france	Yes	No	No	No	No	Masculin	No	No
206	No	Yes	Non documentée	No	No	No	No	No	Yes	42	40-49	Yes	2014		No	No	No	≥100	<200	No	No	Yes	No	No	100-199	100-199	No	No	No	No	715	16	12-23mois	No	No	No	No	Yes	No	No	marin	Yes	No	No	No	No	Masculin	No	No
310	No	No	Antananarivo urbaine	No	Yes	No	No	Yes	No	27	25-39	No	2015		No	Yes	No	≥100	≥200	No	Yes	No	No	No	≥500	≥500	No	Yes	No	No	9	30	24-35mois	No	No	No	No	Yes	No	No	TDS	Yes	No	No	Yes	No	Féminin	No	No
233	No	No	Antananarivo périphérie	Yes	No	No	No	Yes	No	38	25-39	Yes	2015		No	No	No	≥100	≥200	No	No	No	Yes	No	200-349	200-349	No	Yes	Yes	No	162	20	12-23mois	No	No	No	Yes	No	No	No	chauffeur	Yes	No	No	Yes	Yes	Masculin	No	No
281	No	No	Antananarivo urbaine	No	Yes	No	No	Yes	No	39	25-39	No	2015		No	No	No	<100	<200	Yes	No	No	No	No	<100	<100	No	No	Yes	No	9	26	24-35mois	No	No	No	Yes	No	Yes	No	enseignant	Yes	Yes	No	Yes	No	Féminin	No	No
108	No	No	Antananarivo urbaine	No	Yes	No	Yes	No	No	22	15-24	Yes	2013		No	No	No	<100	<200	Yes	No	No	No	No	<100	<100	Yes	Yes	No	No	1378	5	<6mois	No	No	No	Yes	No	Yes	No		No	No	No	Yes	No	Féminin	No	No
278	No	No	Antananarivo périphérie	Yes	No	No	No	No	Yes	40	40-49	No	2015		No	No	No	≥100	<200	No	No	Yes	No	No	100-199	100-199	No	Yes	Yes	No	9	26	24-35mois	No	No	Yes	No	No	No	No	zone france	Yes	No	No	Yes	No	Féminin	No	No
49	Yes	No	Hors Antananarivo	No	No	No	No	Yes	No	36	25-39	No	2016		No	Yes	No										No	No	Yes	No	368	0.1	<6mois	No	No	No	Yes	No	Yes	No	chef service regional Ihorombe	Yes	No	No	Yes	No	Masculin	No	No
486	Yes	No	Hors Antananarivo	No	No	No	No	No	Yes	46	40-49	No	2010		No	No	No										Yes	No	Yes	No	9	91	≥36mois	No	No	No	Yes	No	No	No	medecin	Yes	No	No	Yes	No	Féminin	No	No
309	No	No	Antananarivo urbaine	No	Yes	No	No	Yes	No	35	25-39	Yes	2014		No	No	No	≥100	<200	No	No	Yes	No	No	100-199	100-199	No	No	Yes	No	162	30	24-35mois	No	No	No	Yes	No	No	No	macon	Yes	No	No	Yes	Yes	Masculin	No	No
260	No	No	Antananarivo urbaine	No	Yes	No	No	Yes	No	26	25-39	No	2013		No	No	No											No	Yes	No	748	24	24-35mois	No	No	No	Yes	No	No	No	artiste	Yes	No	No	Yes	No	Masculin	No	No
87	Yes	No	Hors Antananarivo	No	No	Yes	No	No	No	61	≥50	Yes	2016	carcinome bronchopulmonaire	No	No	No	<100	<200	Yes	No	No	No	No	<100	<100		No	No	No	327	2	<6mois	No	No	No	Yes	No	No	No		No	No	No	Yes	Yes	Masculin	No	No
258	No	No	Antananarivo périphérie	Yes	No	No	No	Yes	No	29	25-39	Yes	2015		No	No	No	<100	<200	Yes	No	No	No	No	<100	<100	No	No	Yes	No	9	23	12-23mois	No	No	No	Yes	No	Yes	No	cultivateur	Yes	No	No	Yes	Yes	Masculin	No	No
284	No	No	Antananarivo urbaine	No	Yes	No	Yes	No	No	23	15-24	No	2015		No	No	No	≥100	<200	No	No	Yes	No	No	100-199	100-199	No	Yes	Yes	No	9	27	24-35mois	No	No	No	Yes	No	Yes	No	cuisinier	Yes	No	No	Yes	No	Masculin	No	No
332	No	No	Antananarivo périphérie	Yes	No	No	No	No	Yes	44	40-49	No	2014		No	No	No	≥100	≥200	No	No	No	No	Yes	350-499	350-499	No	No	Yes	No	9	33	24-35mois	No	No	No	Yes	No	No	No	commercant	Yes	No	No	Yes	No	Masculin	No	No
86	Yes	No	Hors Antananarivo	No	No	Yes	No	No	No	59	≥50	Yes	2015		No	Yes	No	<100	<200	Yes	No	No	No	No	<100	<100		No	Yes	Yes	682	2	<6mois	No	No	No	Yes	No	No	No	comptable	Yes	No	No	Yes	Yes	Masculin	No	No
435	Yes	No	Hors Antananarivo	No	No	No	No	Yes	No	35	25-39	No	2013		No	No	No	<100	<200	Yes	No	No	No	No	<100	<100	Yes	No	No	No	25	55	≥36mois	No	No	No	Yes	No	Yes	No	commercant	Yes	No	No	Yes	Yes	Masculin	No	No
371	No	No	Antananarivo urbaine	No	Yes	No	No	Yes	No	29	25-39	Yes	2014		No	Yes	No										Yes	No	Yes	No	9	41	≥36mois	No	No	No	No	Yes	No	No	chauffeur	Yes	No	No	Yes	No	Masculin	No	No
168	No	No	Antananarivo urbaine	No	Yes	No	No	No	Yes	44	40-49	No	2016		No	No	No										No	Yes	Yes	No	9	13	12-23mois	No	No	No	No	Yes	Yes	No	commercant	Yes	No	No	Yes	No	Masculin	No	No
167	Yes	No	Hors Antananarivo	No	No	No	No	Yes	No	29	25-39	No	2014		No	No	No	≥100	≥200	No	No	No	Yes	No	200-349	200-349	Yes	No	No	No	923	13	12-23mois	No	No	No	Yes	No	No	No		No	No	No	Yes	Yes	Féminin	No	No
166	Yes	No	Hors Antananarivo	No	No	No	No	Yes	No	37	25-39	Yes	2016		No	No	No										No	No	Yes	No	9	13	12-23mois	No	No	No	Yes	No	No	No	enseignant	Yes	No	No	Yes	No	Masculin	No	No
147	No	No	Antananarivo périphérie	Yes	No	No	No	No	Yes	45	40-49	No	2016		Yes	Yes	No										No	No	Yes	No	9	10	6-11mois	No	No	No	Yes	No	No	No		No	No	No	Yes	No	Masculin	No	No
44	No	No	Antananarivo périphérie	Yes	No	No	No	No	Yes	48	40-49	No	2014		No	Yes	No	≥100	<200	No	No	Yes	No	No	100-199	100-199		No	No	No	1013	0.1	<6mois	No	No	No	Yes	No	No	No	commercant	Yes	No	No	Yes	Yes	Féminin	No	No
175	No	No	Antananarivo urbaine	No	Yes	No	No	Yes	No	36	25-39	Yes	2016		No	No	No	<100	<200	Yes	No	No	No	No	<100	<100	Yes	No	No	No	0	13	12-23mois	No	No	No	Yes	No	No	No	couturier	Yes	No	No	Yes	Yes	Masculin	No	No
340	Yes	No	Hors Antananarivo	No	No	No	No	Yes	No	26	25-39	No	2014		No	Yes	No	<100	<200	Yes	No	No	No	No	<100	<100	No	No	Yes	No	9	34	24-35mois	No	No	No	Yes	No	Yes	No		No	No	No	Yes	Yes	Féminin	No	No
279	No	No	Antananarivo urbaine	No	Yes	No	No	Yes	No	33	25-39	Yes	2015		No	No	No	<100	<200	Yes	No	No	No	No	<100	<100	No	No	Yes	No	9	26	24-35mois	No	No	No	Yes	No	No	No	chauffeur	Yes	No	No	Yes	No	Masculin	No	No
160	No	No	Antananarivo urbaine	No	Yes	No	No	Yes	No	39	25-39	Yes	2016		No	Yes	No										No	No	Yes	No	0	12	12-23mois	No	No	No	Yes	No	No	No	commercant	Yes	No	No	Yes	No	Masculin	No	No
159	No	No	Antananarivo urbaine	No	Yes	No	Yes	No	No	24	15-24	Yes	2016		No	Yes	No										No	No	Yes	No	9	12	12-23mois	No	No	No	Yes	No	No	No		No	No	Yes	Yes	No	Féminin	No	No
230	No	No	Antananarivo urbaine	No	Yes	No	No	Yes	No	30	25-39	No	2014		No	Yes	No	<100	<200	Yes	No	No	No	No	<100	<100	No	No	Yes	No	475	19	12-23mois	No	No	No	Yes	No	Yes	No	commercant	Yes	No	No	Yes	Yes	Féminin	No	No
460	No	No	Antananarivo périphérie	Yes	No	No	No	No	Yes	47	40-49	Yes	2011		No	Yes	No										Yes	Yes	No	No	9	70	≥36mois	No	No	No	Yes	No	No	No	maire	Yes	No	No	Yes	No	Masculin	No	No
462	Yes	No	Hors Antananarivo	No	No	No	No	Yes	No	39	25-39	No	2011		No	No	No										Yes	No	Yes	No	9	70	≥36mois	No	No	No	Yes	No	No	No	gerant d'hotel	Yes	No	No	Yes	Yes	Féminin	No	No
114	No	No	Antananarivo périphérie	Yes	No	Yes	No	No	No	55	≥50	Yes	2015		No	No	No										No	No	Yes	Yes	601	6	6-11mois	No	No	No	Yes	No	No	No	greffier	Yes	No	No	Yes	No	Masculin	Yes	No
32	No	No	Antananarivo urbaine	No	Yes	No	No	Yes	No	36	25-39	Yes	2016		No	Yes	No	<100	<200	Yes	No	No	No	No	<100	<100		No	Yes	Yes	578	0.1	<6mois	No	No	No	Yes	No	Yes	No		No	No	No	Yes	No	Féminin	No	No
376	Yes	No	Hors Antananarivo	No	No	No	Yes	No	No	20	15-24	No	2014		No	Yes	No	≥100	<200	No	No	Yes	No	No	100-199	100-199	Yes	No	Yes	No	9	42	≥36mois	No	No	No	Yes	No	No	No		No	No	Yes	Yes	Yes	Féminin	No	No
326	No	No	Antananarivo urbaine	No	Yes	No	No	No	Yes	41	40-49	No	2014		No	Yes	No	≥100	<200	No	No	Yes	No	No	100-199	100-199	No	No	Yes	No	9	33	24-35mois	No	No	No	Yes	No	No	No	commercant	Yes	No	No	Yes	Yes	Masculin	No	No
199	No	No	Antananarivo urbaine	No	Yes	No	No	Yes	No	29	25-39	No	2016		No	No	No										No	No	Yes	No	9	16	12-23mois	No	No	No	Yes	No	No	No	commercant	Yes	No	No	Yes	No	Masculin	No	No
77	No	No	Antananarivo urbaine	No	Yes	No	No	No	Yes	46	40-49	No	2012		No	No	No	<100	<200	Yes	No	No	No	No	<100	<100	No	No	Yes	No	1981	2	<6mois	No	No	No	Yes	No	No	No	commercant	Yes	No	No	Yes	Yes	Masculin	Yes	No
26	No	No	Antananarivo périphérie	Yes	No	No	No	No	Yes	49	40-49	No	2016	syndrome cachectisant	No	No	No	≥100	≥200	No	Yes	No	No	No	≥500	≥500	No	Yes	Yes	No	634	0.1	<6mois	No	No	No	Yes	No	Yes	No	guide touristique	Yes	No	No	Yes	No	Masculin	No	No
454	No	No	Antananarivo urbaine	No	Yes	No	No	Yes	No	27	25-39	No	2012		No	Yes	Yes	<100	<200	Yes	No	No	No	No	<100	<100	Yes	No	Yes	No	9	64	≥36mois	No	No	No	Yes	No	No	No		No	No	No	Yes	No	Féminin	No	No
129	No	No	Antananarivo urbaine	No	Yes	No	No	No	Yes	41	40-49	Yes	2015		No	No	No	≥100	≥200	No	No	No	Yes	No	200-349	200-349	No	No	Yes	No	648	8	6-11mois	No	No	No	Yes	No	No	No	militaire	Yes	No	No	Yes	Yes	Masculin	No	No
403	No	No	Antananarivo urbaine	No	Yes	No	No	Yes	No	25	25-39	No	2013		No	No	No	≥100	≥200	No	No	No	Yes	No	200-349	200-349	No	No	Yes	No	9	48	≥36mois	No	No	No	Yes	No	No	No		No	No	Yes	Yes	Yes	Masculin	No	No
393	Yes	No	Hors Antananarivo	No	No	No	No	Yes	No	26	25-39	No	2012		No	Yes	Yes										No	No	Yes	No	688	46	≥36mois	No	No	No	Yes	No	Yes	No		No	No	No	Yes	Yes	Féminin	No	No
113	No	No	Antananarivo urbaine	No	Yes	No	No	Yes	No	34	25-39	No	2013		No	Yes	Yes	<100	<200	Yes	No	No	No	No	<100	<100	No	No	No	No	1197	6	6-11mois	No	No	No	Yes	No	Yes	No		No	No	No	Yes	Yes	Féminin	No	No
342	Yes	No	Hors Antananarivo	No	No	No	No	Yes	No	31	25-39	No	2011		No	Yes	No										No	No	Yes	No	1410	34	24-35mois	No	Yes	No	No	No	No	No		No	No	No	Yes	Yes	Féminin	No	No
132	No	No	Antananarivo urbaine	No	Yes	No	No	Yes	No	30	25-39	No	2014		No	No	No	≥100	≥200	No	No	No	Yes	No	200-349	200-349	No	No	No	No	982	8	6-11mois	No	No	No	Yes	No	Yes	No		No	No	No	Yes	Yes	Masculin	No	No
152	Yes	No	Hors Antananarivo	No	No	Yes	No	No	No	63	≥50	No	2013		No	Yes	No	≥100	<200	No	No	Yes	No	No	100-199	100-199	Yes	No	Yes	No	1176	11	6-11mois	No	No	No	Yes	No	Yes	No	commercant	Yes	No	No	Yes	Yes	Masculin	No	No
148	No	Yes	Non documentée	No	No	No	Yes	No	No	18	15-24	Yes	2016		Yes	No	No										No	Yes	Yes	No	9	10	6-11mois	No	No	No	Yes	No	No	No		No	No	Yes	Yes	No	Masculin	No	No
139	No	No	Antananarivo urbaine	No	Yes	Yes	No	No	No	55	≥50	No	2016		No	No	No										No	No	Yes	No	9	9	6-11mois	No	No	No	Yes	No	No	No		No	No	No	Yes	No	Féminin	No	No
72	No	No	Antananarivo périphérie	Yes	No	No	No	Yes	No	38	25-39	No	2013		No	Yes	Yes	<100	<200	Yes	No	No	No	No	<100	<100	Yes	No	Yes	No	1629	2	<6mois	No	No	No	Yes	No	No	No	coiffeur	Yes	No	No	Yes	Yes	Féminin	No	No
101	No	No	Antananarivo urbaine	No	Yes	No	No	Yes	No	32	25-39	No	2015		No	No	No	≥100	≥200	No	No	No	Yes	No	200-349	200-349	No	No	Yes	No	588	4	<6mois	No	No	No	Yes	No	Yes	No		No	No	Yes	Yes	No	Masculin	No	No
377	No	No	Antananarivo urbaine	No	Yes	No	No	Yes	No	29	25-39	Yes	2012		No	Yes	Yes	≥100	≥200	No	No	No	Yes	No	200-349	200-349		No	Yes	No	454	42	≥36mois	No	No	Yes	No	No	Yes	No	militaire	Yes	No	No	Yes	Yes	Masculin	No	No
412	No	No	Antananarivo périphérie	Yes	No	No	No	Yes	No	33	25-39	Yes	2013		No	Yes	No	≥100	≥200	No	No	No	No	Yes	350-499	350-499	Yes	No	Yes	Yes	9	49	≥36mois	No	No	No	Yes	No	No	No	dessinateur	Yes	No	No	Yes	No	Masculin	No	No
428	Yes	No	Hors Antananarivo	No	No	No	Yes	No	No	24	15-24	No	2013		No	Yes	Yes	<100	<200	Yes	No	No	No	No	<100	<100	No	No	Yes	No	70	54	≥36mois	No	No	No	Yes	No	No	No	Barmaid	No	No	No	Yes	No	Féminin	No	No
375	No	No	Antananarivo urbaine	No	Yes	No	No	No	Yes	40	40-49	No	2014		No	No	No										No	No	Yes	No	9	42	≥36mois	No	No	No	Yes	No	Yes	No	commercant	Yes	No	No	Yes	No	Masculin	No	No
406	Yes	No	Hors Antananarivo	No	No	No	No	Yes	No	29	25-39	Yes	2013		No	Yes	No	≥100	≥200	No	Yes	No	No	No	≥500	≥500	No	No	Yes	No	9	49	≥36mois	No	No	No	Yes	No	No	No	enseignant	Yes	No	No	Yes	Yes	Masculin	No	No
261	No	No	Antananarivo périphérie	Yes	No	No	No	Yes	No	35	25-39	No	2015		No	No	No	≥100	<200	No	No	Yes	No	No	100-199	100-199	No	Yes	Yes	No	9	24	24-35mois	No	No	No	Yes	No	No	No	zone france	Yes	No	No	Yes	No	Masculin	No	No
200	No	No	Antananarivo périphérie	Yes	No	No	No	No	Yes	45	40-49	Yes	2016		No	Yes	No	<100	<200	Yes	No	No	No	No	<100	<100	Yes	No	Yes	No	9	16	12-23mois	No	No	No	Yes	No	No	No	commercant	Yes	No	No	Yes	Yes	Masculin	No	No
234	No	No	Antananarivo urbaine	No	Yes	No	No	Yes	No	30	25-39	No	2016		No	No	No	≥100	≥200	No	Yes	No	No	No	≥500	≥500	No	Yes	Yes	No	9	20	12-23mois	No	No	No	Yes	No	No	No	couturier	Yes	No	No	Yes	No	Féminin	No	No
62	No	No	Antananarivo urbaine	No	Yes	No	No	Yes	No	38	25-39	Yes	2016		No	Yes	No	<100	<200	Yes	No	No	No	No	<100	<100	No	No	Yes	No	484	1	<6mois	No	No	No	Yes	No	No	No	enseignant	Yes	No	No	Yes	Yes	Masculin	No	No
57	No	No	Antananarivo périphérie	Yes	No	No	No	Yes	No	29	25-39	No	2015		No	Yes	No	≥100	≥200	No	No	No	Yes	No	200-349	200-349	No	No	Yes	No	862	0.1	<6mois	No	No	No	Yes	No	No	No	zone france	Yes	No	No	Yes	No	Masculin	No	No
126	Yes	No	Hors Antananarivo	No	No	No	No	No	Yes	44	40-49	No	2013		No	No	No	≥100	≥200	No	No	No	Yes	No	200-349	200-349	No	No	Yes	No	1378	8	6-11mois	No	No	No	Yes	No	No	No	macon	Yes	No	No	Yes	No	Masculin	No	No
300	No	No	Antananarivo urbaine	No	Yes	No	No	Yes	No	35	25-39	No	2015		Yes	Yes	No	≥100	<200	No	No	Yes	No	No	100-199	100-199	No	No	Yes	No	9	28	24-35mois	No	No	No	No	Yes	No	No	coiffeur	Yes	No	No	Yes	No	Masculin	No	No
21	No	No	Antananarivo périphérie	Yes	No	No	No	Yes	No	33	25-39	No	2015		No	Yes	No	<100	<200	Yes	No	No	No	No	<100	<100		No	Yes	Yes	982	0.1	<6mois	No	No	No	Yes	No	No	No	coiffeur	Yes	No	No	Yes	Yes	Féminin	No	No
54	Yes	No	Hors Antananarivo	No	No	Yes	No	No	No	67	≥50	Yes	2016		No	No	No	≥100	<200	No	No	Yes	No	No	100-199	100-199		No	Yes	No	530	0.1	<6mois	No	No	No	Yes	No	No	No	militaire	Yes	No	No	Yes	No	Masculin	No	No
208	Yes	No	Hors Antananarivo	No	No	No	No	No	Yes	46	40-49	No	2016		Yes	Yes	No	≥100	<200	No	No	Yes	No	No	100-199	100-199	No	No	Yes	No	9	17	12-23mois	No	No	No	Yes	No	No	No	commercant	Yes	No	No	Yes	Yes	Féminin	No	No
102	No	No	Antananarivo périphérie	Yes	No	No	No	Yes	No	37	25-39	No	2015		No	Yes	No	<100	<200	Yes	No	No	No	No	<100	<100	No	No	Yes	Yes	684	4	<6mois	No	No	No	Yes	No	Yes	No	zone france	Yes	No	No	Yes	No	Masculin	No	No
291	No	No	Antananarivo périphérie	Yes	No	No	Yes	No	No	17	15-24	Yes	2013		Yes	No	No	≥100	≥200	No	Yes	No	No	No	≥500	≥500	No	No	No	No	603	27	24-35mois	No	No	No	Yes	No	No	No		No	No	Yes	Yes	Yes	Masculin	No	No
378	No	No	Antananarivo urbaine	No	Yes	No	No	No	Yes	44	40-49	No	2014		No	No	No	<100	<200	Yes	No	No	No	No	<100	<100	No	No	Yes	No	9	43	≥36mois	No	No	No	Yes	No	Yes	No		No	No	No	Yes	Yes	Féminin	No	No
423	No	No	Antananarivo urbaine	No	Yes	No	No	Yes	No	31	25-39	Yes	2013		Yes	Yes	Yes	≥100	≥200	No	No	No	Yes	No	200-349	200-349	Yes	No	Yes	No	25	53	≥36mois	No	No	No	Yes	No	No	No	couturier	Yes	No	No	Yes	Yes	Masculin	No	No
172	No	No	Antananarivo urbaine	No	Yes	No	No	No	Yes	45	40-49	No	2016		No	Yes	No										No	No	No	No	0	13	12-23mois	No	No	No	Yes	No	Yes	No	couturier	Yes	No	No	Yes	No	Féminin	No	No
22	Yes	No	Hors Antananarivo	No	No	No	No	Yes	No	34	25-39	No	2016		No	No	No	<100	<200	Yes	No	No	No	No	<100	<100		No	Yes	No	564	0.1	<6mois	No	No	No	Yes	No	Yes	No	assistant de direction	Yes	No	No	Yes	No	Masculin	No	No
251	No	No	Antananarivo urbaine	No	Yes	No	No	Yes	No	38	25-39	No	2014		No	No	No	≥100	≥200	No	No	No	Yes	No	200-349	200-349	No	No	No	No	465	22	12-23mois	No	No	No	No	Yes	No	No		No	No	No	Yes	Yes	Féminin	No	No
194	No	No	Antananarivo urbaine	No	Yes	No	No	Yes	No	26	25-39	Yes	2016		Yes	No	No	<100	<200	Yes	No	No	No	No	<100	<100	No	No	Yes	No	9	15	12-23mois	No	No	No	Yes	No	No	No		No	No	Yes	Yes	No	Masculin	No	No
401	Yes	No	Hors Antananarivo	No	No	No	No	Yes	No	37	25-39	Yes	2013		No	Yes	No	≥100	<200	No	No	Yes	No	No	100-199	100-199	Yes	No	No	No	9	48	≥36mois	No	No	No	Yes	No	No	No	militaire	Yes	No	No	Yes	Yes	Masculin	No	No
158	No	No	Antananarivo urbaine	No	Yes	No	No	Yes	No	33	25-39	Yes	2015		No	No	No	≥100	≥200	No	No	No	Yes	No	200-349	200-349	No	No	No	No	466	12	12-23mois	No	No	No	Yes	No	No	No		No	No	No	Yes	Yes	Masculin	No	No
275	No	No	Antananarivo urbaine	No	Yes	No	No	Yes	No	27	25-39	No	2014		Yes	Yes	No	≥100	≥200	No	No	No	Yes	No	200-349	200-349	Yes	No	Yes	No	588	25	24-35mois	No	No	No	Yes	No	No	No	operateur gestion	Yes	No	No	Yes	No	Masculin	No	No
439	No	No	Antananarivo urbaine	No	Yes	No	Yes	No	No	21	15-24	No	2013		No	No	No										Yes	No	Yes	No	9	56	≥36mois	No	No	No	Yes	No	No	No		No	No	Yes	Yes	No	Féminin	No	No
484	Yes	No	Hors Antananarivo	No	No	No	No	Yes	No	26	25-39	Yes	2010		No	No	No										Yes	No	Yes	No	106	89	≥36mois	No	No	No	Yes	No	No	No	greffier	Yes	No	No	Yes	Yes	Masculin	No	No
125	Yes	No	Hors Antananarivo	No	No	No	No	Yes	No	31	25-39	No	2015		No	Yes	No										No	No	Yes	No	425	8	6-11mois	No	No	No	Yes	No	Yes	No	religion	Yes	No	No	Yes	Yes	Masculin	Yes	No
249	No	No	Antananarivo urbaine	No	Yes	No	No	Yes	No	28	25-39	No	2010		No	No	No	≥100	≥200	No	No	No	No	Yes	350-499	350-499	Yes	No	Yes	No	1804	22	12-23mois	No	No	No	Yes	No	Yes	No	zone france	Yes	No	No	Yes	No	Féminin	No	No
161	No	No	Antananarivo urbaine	No	Yes	No	No	Yes	No	25	25-39	No	2012		No	Yes	No	<100	<200	Yes	No	No	No	No	<100	<100	No	No	Yes	No	1532	12	12-23mois	No	No	No	Yes	No	No	No	Barmaid	Yes	No	No	Yes	Yes	Féminin	No	No
285	Yes	No	Hors Antananarivo	No	No	No	No	Yes	No	32	25-39	Yes	2015		No	Yes	No	<100	<200	Yes	No	No	No	No	<100	<100	Yes	No	Yes	No	9	27	24-35mois	No	No	No	Yes	No	Yes	No	militaire	Yes	No	No	Yes	No	Masculin	No	No
95	No	No	Antananarivo périphérie	Yes	No	No	No	Yes	No	33	25-39	Yes	2014		No	Yes	Yes	<100	<200	Yes	No	No	No	No	<100	<100	No	No	Yes	No	987	3	<6mois	No	No	No	Yes	No	No	No	enseignant	Yes	No	No	Yes	Yes	Masculin	No	No
365	No	No	Antananarivo urbaine	No	Yes	No	No	Yes	No	31	25-39	No	2014		No	No	No	≥100	<200	No	No	Yes	No	No	100-199	100-199	No	No	No	No	9	40	≥36mois	No	No	No	Yes	No	Yes	No		No	No	No	Yes	No	Féminin	No	No
452	No	No	Antananarivo urbaine	No	Yes	No	No	No	Yes	49	40-49	Yes	2012		No	No	No										Yes	No	Yes	No	9	64	≥36mois	No	No	No	Yes	No	No	No	consultant	Yes	No	No	Yes	Yes	Masculin	No	No
89	Yes	No	Hors Antananarivo	No	No	No	Yes	No	No	21	15-24	No	2013		No	Yes	No	<100	<200	Yes	No	No	No	No	<100	<100	Yes	No	Yes	No	1429	3	<6mois	No	No	No	Yes	No	No	No		No	No	Yes	Yes	No	Masculin	Yes	No
321	No	No	Antananarivo urbaine	No	Yes	No	No	Yes	No	33	25-39	Yes	2015		No	No	No	<100	<200	Yes	No	No	No	No	<100	<100	Yes	No	Yes	No	9	31	24-35mois	No	No	No	Yes	No	Yes	No	chauffeur	Yes	No	No	Yes	No	Masculin	No	No
400	No	No	Antananarivo urbaine	No	Yes	No	No	No	Yes	41	40-49	Yes	2013		No	Yes	No										No	No	Yes	No	9	48	≥36mois	No	No	No	Yes	No	No	No	commercant	Yes	No	No	Yes	No	Masculin	No	No
134	No	No	Antananarivo urbaine	No	Yes	Yes	No	No	No	50	≥50	Yes	2016		No	Yes	No										No	No	Yes	No	9	9	6-11mois	No	No	No	Yes	No	Yes	No	chauffeur	Yes	No	No	Yes	Yes	Masculin	Yes	No
198	No	No	Antananarivo urbaine	No	Yes	No	Yes	No	No	18	15-24	Yes	2016		No	Yes	No	≥100	≥200	No	No	No	No	Yes	350-499	350-499	No	No	Yes	No	9	16	12-23mois	No	No	No	Yes	No	No	No		No	No	Yes	Yes	No	Masculin	No	No
136	No	No	Antananarivo urbaine	No	Yes	No	No	No	Yes	40	40-49	No	2016		No	No	Yes										No	No	Yes	No	9	9	6-11mois	No	No	No	Yes	No	No	No	enseignant	Yes	No	No	Yes	No	Féminin	No	No
488	No	No	Antananarivo périphérie	Yes	No	No	No	Yes	No	32	25-39	No	2010		No	No	No	≥100	≥200	No	No	No	Yes	No	200-349	200-349	Yes	No	Yes	No	9	92	≥36mois	No	No	No	Yes	No	No	No	dentiste	Yes	No	No	Yes	No	Féminin	No	No
64	No	No	Antananarivo urbaine	No	Yes	No	No	Yes	No	26	25-39	No	2016		No	No	No											No	No	No	314	1	<6mois	No	No	No	Yes	No	Yes	No		No	No	No	Yes	Yes	Masculin	No	No
127	No	No	Antananarivo urbaine	No	Yes	No	No	No	Yes	46	40-49	No	2014		No	No	No	<100	<200	Yes	No	No	No	No	<100	<100	No	No	Yes	No	1105	8	6-11mois	No	No	No	Yes	No	No	No	assistant huissier	Yes	No	No	Yes	Yes	Masculin	No	No
93	No	No	Antananarivo urbaine	No	Yes	No	No	No	Yes	44	40-49	Yes	2016		No	Yes	No	<100	<200	Yes	No	No	No	No	<100	<100		No	Yes	No	538	3	<6mois	No	No	No	Yes	No	No	No	cultivateur	Yes	No	No	Yes	No	Masculin	No	No
307	No	No	Antananarivo urbaine	No	Yes	No	Yes	No	No	20	15-24	Yes	2015		Yes	No	No	≥100	≥200	No	No	No	No	Yes	350-499	350-499	No	No	Yes	No	9	29	24-35mois	No	No	No	No	Yes	Yes	No		No	No	Yes	Yes	No	Masculin	No	No
39	No	No	Antananarivo urbaine	No	Yes	No	No	No	Yes	41	40-49	No	2016		No	Yes	No	<100	<200	Yes	No	No	No	No	<100	<100		No	Yes	Yes	506	0.1	<6mois	No	No	No	Yes	No	No	No	zone france	Yes	No	No	Yes	Yes	Féminin	No	No
43	No	No	Antananarivo périphérie	Yes	No	No	No	No	Yes	43	40-49	No	2015		No	Yes	No	≥100	<200	No	No	Yes	No	No	100-199	100-199		No	Yes	No	769	0.1	<6mois	No	No	No	Yes	No	Yes	No	assistant de direction	Yes	No	No	Yes	No	Masculin	No	No
88	Yes	No	Hors Antananarivo	No	No	No	No	Yes	No	35	25-39	No	2016		No	No	No	≥100	≥200	No	Yes	No	No	No	≥500	≥500	No	No	Yes	No	519	2	<6mois	No	No	No	Yes	No	No	No	cultivateur	Yes	No	No	Yes	Yes	Féminin	No	No
242	No	No	Antananarivo urbaine	No	Yes	No	No	No	Yes	49	40-49	No	2016		No	No	No	≥100	<200	No	No	Yes	No	No	100-199	100-199	No	No	Yes	No	9	21	12-23mois	No	No	No	Yes	No	No	No	chauffeur	Yes	No	No	Yes	No	Masculin	No	No
421	No	No	Antananarivo urbaine	No	Yes	No	No	Yes	No	31	25-39	No	2013		No	No	No	≥100	<200	No	No	Yes	No	No	100-199	100-199	Yes	No	Yes	No	9	52	≥36mois	No	No	No	Yes	No	No	No		No	No	No	Yes	No	Féminin	Yes	No
372	No	No	Antananarivo urbaine	No	Yes	No	No	Yes	No	39	25-39	Yes	2014		Yes	Yes	No										No	No	Yes	No	9	41	≥36mois	No	No	No	Yes	No	Yes	No	agent securite	Yes	No	No	Yes	No	Masculin	No	No
55	No	No	Antananarivo urbaine	No	Yes	No	No	Yes	No	38	25-39	Yes	2014		No	No	No	≥100	≥200	No	No	No	Yes	No	200-349	200-349		No	No	No	1189	0.1	<6mois	No	No	No	Yes	No	No	No	commercant	Yes	No	No	Yes	Yes	Féminin	No	No
256	No	No	Antananarivo urbaine	No	Yes	No	No	Yes	No	26	25-39	Yes	2015		No	Yes	No										Yes	No	Yes	No	9	23	12-23mois	No	No	No	Yes	No	No	No	commercant	Yes	No	No	Yes	No	Masculin	No	No
392	No	No	Antananarivo urbaine	No	Yes	No	No	Yes	No	29	25-39	Yes	2013		No	No	No	≥100	≥200	No	No	No	Yes	No	200-349	200-349	No	No	No	No	25	46	≥36mois	No	No	No	Yes	No	No	No	serveur	Yes	No	No	Yes	No	Féminin	No	No
336	No	No	Antananarivo urbaine	No	Yes	No	No	Yes	No	25	25-39	No	2014		No	Yes	No	<100	<200	Yes	No	No	No	No	<100	<100	No	No	Yes	No	9	34	24-35mois	No	No	No	Yes	No	Yes	No	chocolaterie	Yes	No	No	Yes	Yes	Féminin	Yes	No
461	Yes	No	Hors Antananarivo	No	No	No	No	Yes	No	37	25-39	No	2010		No	Yes	No										No	No	Yes	No	526	70	≥36mois	No	No	No	No	Yes	No	No		No	No	No	Yes	Yes	Féminin	No	No
15	No	No	Antananarivo urbaine	No	Yes	Yes	No	No	No	51	≥50	No	2015		No	No	No	≥100	≥200	No	No	No	Yes	No	200-349	200-349		No	No	No	955	0.1	<6mois	No	No	No	Yes	No	Yes	No	commercant	Yes	No	No	Yes	No	Masculin	No	No
66	No	No	Antananarivo urbaine	No	Yes	No	No	Yes	No	38	25-39	Yes	2015	oesophagite herpetique	No	Yes	No	≥100	<200	No	No	Yes	No	No	100-199	100-199		No	No	No	886	1	<6mois	No	No	No	Yes	No	Yes	No	commercant	Yes	No	No	Yes	Yes	Masculin	No	No
212	No	No	Antananarivo urbaine	No	Yes	Yes	No	No	No	53	≥50	Yes	2013		No	Yes	Yes	≥100	<200	No	No	Yes	No	No	100-199	100-199	No	No	No	No	893	17	12-23mois	No	No	No	Yes	No	No	No	commercant	Yes	No	No	Yes	Yes	Masculin	No	No
205	No	No	Antananarivo périphérie	Yes	No	Yes	No	No	No	50	≥50	Yes	2016		No	Yes	No	<100	<200	Yes	No	No	No	No	<100	<100	No	No	Yes	Yes	9	16	12-23mois	No	No	No	Yes	No	No	No	monteur de pilone	Yes	No	No	Yes	Yes	Masculin	No	No
474	Yes	No	Hors Antananarivo	No	No	No	No	Yes	No	25	25-39	No	2010		No	Yes	No	≥100	≥200	No	Yes	No	No	No	≥500	≥500	Yes	No	Yes	No	9	82	≥36mois	No	No	No	No	Yes	No	No		No	No	Yes	Yes	No	Masculin	No	No
323	No	No	Antananarivo urbaine	No	Yes	No	No	Yes	No	33	25-39	Yes	2014		Yes	No	No	≥100	≥200	No	No	No	Yes	No	200-349	200-349	Yes	No	Yes	No	99	31	24-35mois	No	No	No	No	Yes	No	No	commercant	Yes	No	No	Yes	No	Masculin	No	No
485	No	No	Antananarivo périphérie	Yes	No	No	No	Yes	No	28	25-39	No	2010		No	No	No										Yes	No	Yes	No	9	90	≥36mois	No	No	No	Yes	No	No	No	commercant	Yes	No	No	Yes	Yes	Féminin	Yes	No
424	No	No	Antananarivo périphérie	Yes	No	No	No	Yes	No	33	25-39	Yes	2013		No	No	No	≥100	≥200	No	No	No	Yes	No	200-349	200-349	Yes	No	Yes	No	9	53	≥36mois	No	No	No	Yes	No	No	No	serveur	Yes	No	No	Yes	No	Masculin	Yes	No
448	Yes	No	Hors Antananarivo	No	No	No	No	Yes	No	39	25-39	No	2010		No	No	No										Yes	No	Yes	No	862	59	≥36mois	No	No	No	No	Yes	No	No	journaliste	Yes	No	No	Yes	No	Masculin	Yes	No
70	Yes	No	Hors Antananarivo	No	No	No	No	No	Yes	44	40-49	No	2016		No	Yes	No										No	No	No	No	313	1	<6mois	No	No	No	Yes	No	Yes	No	commercant	Yes	No	No	Yes	No	Féminin	No	No
7	No	No	Antananarivo urbaine	No	Yes	No	No	Yes	No	29	25-39	No	2015		No	Yes	No	≥100	≥200	No	No	No	Yes	No	200-349	200-349		Yes	Yes	No	790	0.1	<6mois	No	No	No	Yes	No	No	No		No	No	Yes	Yes	No	Masculin	No	No
68	Yes	No	Hors Antananarivo	No	No	No	No	No	Yes	46	40-49	No	2014		No	Yes	No	<100	<200	Yes	No	No	No	No	<100	<100	No	No	Yes	No	1117	1	<6mois	No	No	No	Yes	No	Yes	No		No	No	No	Yes	No	Féminin	No	No
468	No	No	Antananarivo urbaine	No	Yes	No	No	Yes	No	39	25-39	No	2011		No	No	No	≥100	≥200	No	No	No	No	Yes	350-499	350-499	No	No	Yes	No	9	80	≥36mois	No	No	No	No	Yes	No	No	enseignant	Yes	No	No	Yes	Yes	Masculin	No	No
96	Yes	No	Hors Antananarivo	No	No	No	No	No	Yes	44	40-49	No	2016		No	No	No	<100	<200	Yes	No	No	No	No	<100	<100	Yes	No	Yes	No	498	4	<6mois	No	No	No	Yes	No	No	No		No	No	No	Yes	Yes	Féminin	No	No
455	No	No	Antananarivo urbaine	No	Yes	No	No	Yes	No	26	25-39	Yes	2012		No	No	No	≥100	<200	No	No	Yes	No	No	100-199	100-199	Yes	No	Yes	No	9	67	≥36mois	No	No	Yes	No	No	Yes	No		No	No	No	Yes	No	Féminin	Yes	No
3	No	No	Antananarivo urbaine	No	Yes	No	No	Yes	No	31	25-39	No	2013		Yes	Yes	No	≥100	≥200	No	No	No	Yes	No	200-349	200-349		Yes	Yes	No	1684	0.1	<6mois	No	No	No	No	Yes	Yes	No	cuisinier	Yes	No	No	Yes	No	Masculin	No	No
408	No	No	Antananarivo urbaine	No	Yes	No	No	No	Yes	44	40-49	Yes	2013		No	No	No	≥100	≥200	No	No	No	Yes	No	200-349	200-349	Yes	No	Yes	No	25	49	≥36mois	No	No	No	Yes	No	No	No	enseignant	Yes	No	No	Yes	Yes	Masculin	No	No
138	No	No	Antananarivo périphérie	Yes	No	Yes	No	No	No	67	≥50	No	2016		No	No	No										No	No	Yes	No	9	9	6-11mois	No	No	No	Yes	No	No	No		No	No	No	Yes	Yes	Féminin	No	No
184	No	No	Antananarivo urbaine	No	Yes	Yes	No	No	No	54	≥50	No	2016		No	Yes	No	<100	<200	Yes	No	No	No	No	<100	<100	No	No	Yes	No	9	14	12-23mois	No	No	No	Yes	No	No	No	agent securite	Yes	No	No	Yes	Yes	Masculin	No	No
60	No	Yes	Non documentée	No	No	No	No	Yes	No	30	25-39	No	2011		No	Yes	No	≥100	<200	No	No	Yes	No	No	100-199	100-199		No	No	No	2109	0.1	<6mois	No	No	No	Yes	No	Yes	No		No	No	No	Yes	Yes	Féminin	No	No
359	No	No	Antananarivo urbaine	No	Yes	No	No	Yes	No	35	25-39	No	2014		No	No	No										No	No	Yes	No	9	39	≥36mois	No	No	No	Yes	No	No	No	religion	Yes	No	No	Yes	No	Masculin	No	No
52	Yes	No	Hors Antananarivo	No	No	No	No	No	Yes	41	40-49	No	2013		No	Yes	No	<100	<200	Yes	No	No	No	No	<100	<100		No	No	No	1701	0.1	<6mois	No	No	No	Yes	No	No	No		No	No	No	Yes	Yes	Féminin	No	No
324	No	No	Antananarivo urbaine	No	Yes	No	No	Yes	No	33	25-39	Yes	2013		Yes	No	No										Yes	No	Yes	No	606	31	24-35mois	No	No	No	Yes	No	Yes	No	cuisinier	Yes	No	No	Yes	Yes	Masculin	No	No
56	Yes	No	Hors Antananarivo	No	No	No	No	Yes	No	25	25-39	No	2015		No	Yes	No	≥100	<200	No	No	Yes	No	No	100-199	100-199	No	No	No	No	834	0.1	<6mois	No	No	No	Yes	No	No	No		No	No	Yes	Yes	Yes	Féminin	No	No
327	No	No	Antananarivo urbaine	No	Yes	No	No	Yes	No	28	25-39	No	2014		No	Yes	No	<100	<200	Yes	No	No	No	No	<100	<100	Yes	No	Yes	No	9	33	24-35mois	No	No	No	Yes	No	Yes	No	greffier judiciaire	Yes	No	No	Yes	Yes	Masculin	No	No
373	No	No	Antananarivo périphérie	Yes	No	No	Yes	No	No	20	15-24	Yes	2013		No	No	No	≥100	≥200	No	Yes	No	No	No	≥500	≥500	No	No	No	No	237	42	≥36mois	No	No	No	No	Yes	No	No		No	No	No	Yes	Yes	Masculin	No	No
219	No	No	Antananarivo périphérie	Yes	No	No	No	Yes	No	25	25-39	No	2015		No	Yes	No	≥100	≥200	No	No	No	Yes	No	200-349	200-349	No	No	Yes	No	343	18	12-23mois	No	No	No	Yes	No	No	No		No	No	No	Yes	Yes	Féminin	No	No
71	No	No	Antananarivo urbaine	No	Yes	Yes	No	No	No	50	≥50	No	2015		No	Yes	No	<100	<200	Yes	No	No	No	No	<100	<100	No	No	Yes	No	603	1	<6mois	No	No	No	Yes	No	No	No		No	No	No	Yes	Yes	Féminin	No	No
426	No	No	Antananarivo urbaine	No	Yes	No	No	Yes	No	26	25-39	No	2013		No	No	No										No	No	Yes	No	9	53	≥36mois	No	No	No	Yes	No	No	No		No	No	No	Yes	No	Féminin	No	No
480	No	No	Antananarivo urbaine	No	Yes	No	No	Yes	No	30	25-39	Yes	2010		No	Yes	No										No	No	Yes	No	9	87	≥36mois	No	No	No	No	Yes	Yes	No	receptionniste	Yes	No	No	Yes	Yes	Masculin	Yes	No
164	Yes	No	Hors Antananarivo	No	No	No	No	Yes	No	26	25-39	Yes	2016		Yes	Yes	No										No	No	Yes	No	9	12	12-23mois	No	No	No	Yes	No	Yes	Yes	maitre d'hotel	Yes	No	No	Yes	Yes	Masculin	No	No
262	No	No	Antananarivo urbaine	No	Yes	No	Yes	No	No	23	15-24	Yes	2015		No	Yes	No	≥100	≥200	No	No	No	No	Yes	350-499	350-499	No	No	No	No	153	24	24-35mois	No	No	No	Yes	No	No	No		No	No	No	Yes	No	Masculin	No	No
388	No	No	Antananarivo urbaine	No	Yes	No	No	Yes	No	34	25-39	Yes	2014		No	Yes	No	<100	<200	Yes	No	No	No	No	<100	<100	Yes	No	Yes	Yes	9	44	≥36mois	No	No	No	Yes	No	No	No	gerant d'hotel	Yes	No	No	Yes	No	Masculin	No	No
79	Yes	No	Hors Antananarivo	No	No	No	No	No	Yes	42	40-49	Yes	2016		No	Yes	No	<100	<200	Yes	No	No	No	No	<100	<100	No	No	No	No	477	2	<6mois	No	No	No	Yes	No	Yes	No	commercant	Yes	No	No	Yes	Yes	Masculin	No	No
90	No	No	Antananarivo urbaine	No	Yes	No	No	Yes	No	28	25-39	Yes	2013		No	Yes	No	<100	<200	Yes	No	No	No	No	<100	<100	No	No	Yes	Yes	1374	3	<6mois	No	No	No	Yes	No	No	No		No	No	No	Yes	Yes	Féminin	Yes	No
110	No	No	Antananarivo urbaine	No	Yes	No	No	Yes	No	31	25-39	Yes	2013		No	Yes	No	≥100	≥200	No	No	No	Yes	No	200-349	200-349	No	No	No	No	1288	5	<6mois	No	No	Yes	No	No	No	No	militaire	Yes	No	No	Yes	No	Masculin	No	Yes
137	Yes	No	Hors Antananarivo	No	No	No	No	Yes	No	30	25-39	No	2015		No	Yes	No										No	No	Yes	No	669	9	6-11mois	No	No	No	Yes	No	Yes	No		No	No	No	Yes	No	Féminin	No	No
131	No	No	Antananarivo urbaine	No	Yes	No	No	Yes	No	26	25-39	No	2015		No	No	No	<100	<200	Yes	No	No	No	No	<100	<100	No	No	No	No	709	8	6-11mois	No	No	No	Yes	No	No	No		No	No	No	Yes	No	Féminin	No	No
457	No	No	Antananarivo urbaine	No	Yes	No	No	Yes	No	31	25-39	Yes	2012		No	No	No	≥100	<200	No	No	Yes	No	No	100-199	100-199	Yes	No	Yes	No	9	68	≥36mois	No	No	No	Yes	No	Yes	No	ingenieur	Yes	No	No	Yes	No	Masculin	No	No
117	No	No	Antananarivo urbaine	No	Yes	No	No	Yes	No	36	25-39	Yes	2014		No	No	No	≥100	<200	No	No	Yes	No	No	100-199	100-199	Yes	No	No	No	1105	6	6-11mois	No	No	No	Yes	No	Yes	No	mecanicien	Yes	No	No	Yes	Yes	Masculin	No	No
263	No	No	Antananarivo urbaine	No	Yes	No	Yes	No	No	24	15-24	Yes	2015		No	No	No	<100	<200	Yes	No	No	No	No	<100	<100	No	No	Yes	No	9	24	24-35mois	No	No	No	Yes	No	Yes	Yes	coiffeur	Yes	No	No	Yes	No	Masculin	No	No
53	No	No	Antananarivo urbaine	No	Yes	No	No	No	Yes	48	40-49	No	2016		No	Yes	No	<100	<200	Yes	No	No	No	No	<100	<100		No	Yes	Yes	619	0.1	<6mois	No	No	No	Yes	No	No	No	zone france	Yes	No	No	Yes	Yes	Masculin	No	No
478	No	Yes	Non documentée	No	No	No	Yes	No	No	24	15-24	No	2010		No	No	No										Yes	No	Yes	No	9	87	≥36mois	No	No	No	Yes	No	Yes	No		No	No	No	Yes	No	Masculin	No	No
27	No	No	Antananarivo urbaine	No	Yes	No	No	Yes	No	26	25-39	No	2016		No	No	No											No	Yes	No	330	0.1	<6mois	No	No	No	Yes	No	No	No		No	No	No	Yes	Yes	Féminin	No	No
204	Yes	No	Hors Antananarivo	No	No	No	No	No	Yes	40	40-49	No	2016		No	Yes	No	≥100	<200	No	No	Yes	No	No	100-199	100-199	Yes	No	Yes	No	9	16	12-23mois	No	No	No	Yes	No	No	No	chauffeur	Yes	No	No	Yes	No	Masculin	No	No
69	Yes	No	Hors Antananarivo	No	No	No	No	Yes	No	38	25-39	Yes	2016		No	Yes	No										No	No	Yes	No	331	1	<6mois	No	No	No	Yes	No	No	No	infirmier	Yes	No	No	Yes	Yes	Masculin	No	No
274	No	No	Antananarivo urbaine	No	Yes	No	No	No	Yes	43	40-49	Yes	2015		No	Yes	No	≥100	≥200	No	No	No	Yes	No	200-349	200-349	No	No	Yes	No	9	25	24-35mois	No	No	No	Yes	No	Yes	No	gerant societe	Yes	No	No	Yes	Yes	Masculin	No	No
177	Yes	No	Hors Antananarivo	No	No	No	Yes	No	No	22	15-24	Yes	2014		Yes	No	No	≥100	<200	No	No	Yes	No	No	100-199	100-199	No	No	Yes	No	886	13	12-23mois	No	No	No	Yes	No	No	No	cultivateur	Yes	No	No	Yes	No	Masculin	No	No
405	No	No	Antananarivo urbaine	No	Yes	No	Yes	No	No	24	15-24	No	2013		No	No	No	<100	<200	Yes	No	No	No	No	<100	<100	No	No	Yes	No	9	48	≥36mois	No	No	No	Yes	No	No	No		No	No	No	Yes	Yes	Féminin	No	No
67	Yes	No	Hors Antananarivo	No	No	Yes	No	No	No	50	≥50	Yes	2016		Yes	Yes	Yes	<100	<200	Yes	No	No	No	No	<100	<100	No	No	Yes	No	602	1	<6mois	No	No	No	Yes	No	No	No	enseignant	Yes	No	No	Yes	No	Masculin	No	No
255	No	No	Antananarivo urbaine	No	Yes	No	Yes	No	No	22	15-24	No	2013		No	No	No	≥100	<200	No	No	Yes	No	No	100-199	100-199	No	No	No	No	832	23	12-23mois	No	No	No	Yes	No	No	No		No	No	No	Yes	Yes	Féminin	No	No
288	Yes	No	Hors Antananarivo	No	No	No	No	Yes	No	30	25-39	Yes	2013		No	No	No	<100	<200	Yes	No	No	No	No	<100	<100	Yes	No	Yes	No	736	27	24-35mois	No	No	No	Yes	No	No	No		No	No	No	Yes	Yes	Féminin	No	No
382	Yes	No	Hors Antananarivo	No	No	Yes	No	No	No	54	≥50	No	2011		No	No	No											No	Yes	No	1147	43	≥36mois	No	No	No	Yes	No	Yes	No		No	No	No	Yes	Yes	Masculin	No	No
145	No	No	Antananarivo urbaine	No	Yes	No	No	No	Yes	49	40-49	Yes	2014		No	No	No										No	No	Yes	Yes	833	9	6-11mois	No	No	No	Yes	No	No	No	Boucher	Yes	No	No	Yes	No	Masculin	No	No
282	No	No	Antananarivo urbaine	No	Yes	No	No	No	Yes	49	40-49	No	2015		Yes	Yes	No	≥100	<200	No	No	Yes	No	No	100-199	100-199	No	No	Yes	No	9	26	24-35mois	No	No	No	Yes	No	No	No	technicien laboratoire	Yes	No	No	Yes	No	Masculin	No	No
83	No	No	Antananarivo périphérie	Yes	No	No	No	Yes	No	36	25-39	Yes	2016		No	No	No										No	No	Yes	No	312	2	<6mois	No	No	No	Yes	No	No	No	chef de chantier	Yes	No	No	Yes	Yes	Masculin	Yes	No
80	No	No	Antananarivo périphérie	Yes	No	No	Yes	No	No	22	15-24	No	2014		No	Yes	No	≥100	≥200	No	No	No	Yes	No	200-349	200-349		No	Yes	No	1116	2	<6mois	No	No	No	Yes	No	No	No	estheticienne	Yes	No	No	Yes	Yes	Féminin	No	No
467	No	No	Antananarivo périphérie	Yes	No	No	No	Yes	No	26	25-39	No	2011		Yes	No	No										Yes	No	Yes	No	25	79	≥36mois	No	No	No	Yes	No	No	No	cultivateur	Yes	No	No	Yes	Yes	Masculin	No	No
437	No	No	Antananarivo urbaine	No	Yes	No	No	Yes	No	34	25-39	No	2013		Yes	Yes	Yes	<100	<200	Yes	No	No	No	No	<100	<100	Yes	No	Yes	No	9	55	≥36mois	No	No	No	Yes	No	Yes	No	commercant	Yes	No	No	Yes	No	Masculin	No	No
292	Yes	No	Hors Antananarivo	No	No	No	No	Yes	No	37	25-39	Yes	2012		No	No	No	<100	<200	Yes	No	No	No	No	<100	<100	Yes	No	Yes	No	1184	27	24-35mois	No	No	No	Yes	No	No	No	guide touristique	Yes	No	No	Yes	No	Masculin	No	No
487	No	No	Antananarivo urbaine	No	Yes	No	No	No	Yes	45	40-49	No	2010		No	No	No	≥100	<200	No	No	Yes	No	No	100-199	100-199	Yes	No	Yes	No	9	92	≥36mois	No	No	No	Yes	No	No	No	medecin	Yes	No	No	Yes	Yes	Féminin	No	No
18	No	No	Antananarivo urbaine	No	Yes	No	No	Yes	No	28	25-39	No	2016		Yes	No	No	≥100	<200	No	No	Yes	No	No	100-199	100-199	No	Yes	Yes	No	361	0.1	<6mois	No	No	No	No	Yes	Yes	No		No	No	No	Yes	No	Masculin	No	No
402	No	No	Antananarivo urbaine	No	Yes	No	Yes	No	No	21	15-24	No	2013		Yes	No	No	≥100	<200	No	No	Yes	No	No	100-199	100-199	Yes	No	Yes	No	192	48	≥36mois	No	No	No	Yes	No	No	No	cuisinier	Yes	No	No	Yes	Yes	Féminin	No	No
389	No	No	Antananarivo urbaine	No	Yes	No	No	Yes	No	34	25-39	Yes	2013		No	No	No	<100	<200	Yes	No	No	No	No	<100	<100	No	No	Yes	No	9	45	≥36mois	No	No	No	Yes	No	No	No	cuisinier	Yes	No	No	Yes	Yes	Masculin	No	No
473	No	No	Antananarivo urbaine	No	Yes	No	No	Yes	No	31	25-39	Yes	2010		No	Yes	Yes	≥100	≥200	No	No	No	Yes	No	200-349	200-349	Yes	No	Yes	No	9	82	≥36mois	No	No	No	No	Yes	Yes	Yes	agent securite	Yes	No	No	Yes	No	Masculin	No	No
119	No	No	Antananarivo urbaine	No	Yes	No	No	Yes	No	28	25-39	No	2015		No	Yes	No	<100	<200	Yes	No	No	No	No	<100	<100	No	No	Yes	No	740	7	6-11mois	No	No	No	Yes	No	No	No	enseignant	Yes	No	No	Yes	Yes	Féminin	No	No
85	No	No	Antananarivo urbaine	No	Yes	No	No	Yes	No	35	25-39	No	2013		No	Yes	No	<100	<200	Yes	No	No	No	No	<100	<100	No	No	Yes	No	1330	2	<6mois	No	No	No	Yes	No	Yes	No	electricien	Yes	No	No	Yes	Yes	Masculin	Yes	No
465	No	No	Antananarivo urbaine	No	Yes	No	No	Yes	No	39	25-39	No	2011		No	Yes	No										Yes	No	No	No	9	75	≥36mois	No	No	No	No	Yes	No	No		No	No	No	Yes	Yes	Féminin	No	No
345	No	No	Antananarivo urbaine	No	Yes	No	No	Yes	No	28	25-39	Yes	2014		No	No	No	≥100	<200	No	No	Yes	No	No	100-199	100-199	No	No	Yes	No	9	35	24-35mois	No	No	No	Yes	No	No	No	enseignant	Yes	No	No	Yes	Yes	Masculin	No	No
413	Yes	No	Hors Antananarivo	No	No	No	No	No	Yes	40	40-49	Yes	2013		No	No	No	<100	<200	Yes	No	No	No	No	<100	<100	Yes	No	Yes	No	9	49	≥36mois	No	No	No	Yes	No	No	No	comptable	Yes	No	No	Yes	Yes	Masculin	No	No
46	No	No	Antananarivo urbaine	No	Yes	No	No	No	Yes	44	40-49	Yes	2013		No	Yes	Yes	<100	<200	Yes	No	No	No	No	<100	<100	No	No	No	No	1397	0.1	<6mois	No	No	No	Yes	No	No	No	militaire	Yes	No	No	Yes	Yes	Masculin	No	No
58	No	No	Antananarivo périphérie	Yes	No	No	No	Yes	No	39	25-39	No	2015	HIVAN	No	No	No	<100	<200	Yes	No	No	No	No	<100	<100	No	No	No	No	868	0.1	<6mois	No	No	No	Yes	No	No	No	chauffeur	Yes	No	No	Yes	Yes	Masculin	No	No
91	Yes	No	Hors Antananarivo	No	No	No	No	No	Yes	45	40-49	Yes	2013		No	Yes	No	<100	<200	Yes	No	No	No	No	<100	<100	No	No	Yes	No	1372	3	<6mois	No	No	No	Yes	No	No	No	chauffeur	Yes	No	No	Yes	Yes	Masculin	No	No
418	Yes	No	Hors Antananarivo	No	No	No	No	Yes	No	28	25-39	Yes	2013		Yes	Yes	Yes										No	No	No	No	9	51	≥36mois	No	No	No	Yes	No	No	No	commercant	Yes	No	No	Yes	No	Masculin	No	No
38	No	No	Antananarivo périphérie	Yes	No	No	No	No	Yes	49	40-49	Yes	2016		No	Yes	No	<100	<200	Yes	No	No	No	No	<100	<100	No	No	Yes	No	528	0.1	<6mois	No	No	No	Yes	No	Yes	No	gerant pharmacie	Yes	No	No	Yes	Yes	Masculin	No	No
364	No	No	Antananarivo urbaine	No	Yes	No	No	Yes	No	30	25-39	No	2014		No	No	No										Yes	No	No	No	9	40	≥36mois	No	No	No	Yes	No	No	No	agent securite	Yes	No	No	Yes	No	Masculin	No	No
381	No	No	Antananarivo urbaine	No	Yes	No	Yes	No	No	23	15-24	No	2014		No	No	Yes										Yes	No	Yes	No	25	43	≥36mois	No	No	No	Yes	No	No	No	commercant	Yes	No	No	Yes	No	Féminin	No	No
[truncated: 99 more columns]
